# Supplementary material for: An integrative multi-platform analysis for discovering biomarkers of osteosarcoma
Source: BMC Cancer. 2009 May 16;9:150. doi: 10.1186/1471-2407-9-150 (PMC2691408; doi:10.1186/1471-2407-9-150)
Supplement: Additional file 2 — List of 653 differentially expressed genes. The data provided shows the list of 653 differentially expressed genes. [file 1471-2407-9-150-S2.xls]

## Sheet: Sheet1
Probe Set ID	average ratio	t-test p-value	Gene Symbol	Gene Title	0023-HFOB1-scaling_Signal	0023-HFOB1-scaling_Detection	0023-MG-63vHFOB1_Signal	0023-MG-63vHFOB1_Detection	0023-SaoS-2vHFOB1_Signal	0023-SaoS-2vHFOB1_Detection	0023-V-20SvHFOB1._Signal	0023-V-20SvHFOB1._Detection
200002_at	2.09798	0.000506961	RPL35	ribosomal protein L35	6356.2	P	13777.5	P	13051.6	P	13176.4	P
200008_s_at	0.45873	0.00812247	GDI2	GDP dissociation inhibitor 2	6927.1	P	2922.3	P	2967.1	P	3643.6	P
200021_at	3.32189	0.0151221	CFL1	cofilin 1 (non-muscle)	5094.5	P	13535.4	P	15218.8	P	22015.9	P
200051_at	2.46185	0.00479818	SART1	squamous cell carcinoma antigen recognized by T cells	265.6	P	666.7	P	715.9	P	579	P
200090_at	2.07646	0.0213607	FNTA	Farnesyltransferase, CAAX box, alpha	920.3	P	2331.4	P	1753.3	P	1648.2	P
200606_at	0.0549507	0.00366904	DSP	desmoplakin	2195.3	P	94.4	P	97.5	M	170	P
200647_x_at	3.19891	0.0118627	EIF3S8	eukaryotic translation initiation factor 3, subunit 8, 110kDa /// similar to eukaryotic translation initiation factor 3, subunit 8, 110kDa	3068.1	P	12119.2	P	9483.6	P	7840.9	P
200653_s_at	0.46507	0.0159449	CALM1	calmodulin 1 (phosphorylase kinase, delta)	4304.3	P	2394	P	1711.8	P	1899.6	P
200655_s_at	0.30551	0.0206368	CALM1	calmodulin 1 (phosphorylase kinase, delta)	7597.9	P	2459.8	P	2903.2	P	1600.7	P
200706_s_at	3.32184	0.039396	LITAF	lipopolysaccharide-induced TNF factor	168.2	M	440.8	P	396.9	P	838.5	P
200721_s_at	0.497302	0.0439861	ACTR1A	ARP1 actin-related protein 1 homolog A, centractin alpha (yeast)	1081.1	P	419.5	M	483.6	P	709.8	P
200737_at	0.353905	0.0209828	PGK1	phosphoglycerate kinase 1	5335.9	P	1372.1	P	1958.3	P	2334.8	P
200738_s_at	0.474569	0.00164459	PGK1	phosphoglycerate kinase 1	25516.7	P	11423.8	P	12241.8	P	12662.7	P
200765_x_at	0.395358	0.00832898	CTNNA1	catenin (cadherin-associated protein), alpha 1, 102kDa	5681.6	P	2562.1	P	1905.9	P	2270.8	P
200771_at	0.347715	0.0131109	LAMC1	laminin, gamma 1 (formerly LAMB2)	4686.4	P	2019.6	P	1548.7	P	1320.3	P
200778_s_at	0.491652	0.023657	SEP2	septin 2	9685.5	P	5758.8	P	4633	P	3893.9	P
200791_s_at	0.352685	0.00276233	IQGAP1	IQ motif containing GTPase activating protein 1	4266.6	P	1585.6	P	1584.8	P	1343.9	P
200800_s_at	3.88621	0.0398849	HSPA1A	heat shock 70kDa protein 1A /// heat shock 70kDa protein 1B	361.2	P	1466.2	P	792.6	P	1952.3	P
200803_s_at	2.53735	0.0431719	TEGT	testis enhanced gene transcript (BAX inhibitor 1)	2910.6	P	7231.8	P	5067.5	P	9856.3	P
200822_x_at	0.485843	0.0230237	TPI1	triosephosphate isomerase 1	12644.7	P	6724.9	P	4838.5	P	6866.6	P
200864_s_at	0.310936	0.0321493	RAB11A	RAB11A, member RAS oncogene family	1244.2	P	303.7	P	283.3	P	573.6	P
200886_s_at	0.357283	0.0215081	PGAM1	phosphoglycerate mutase 1 (brain) /// phosphoglycerate mutase 1 /// phosphoglycerate mutase 1-like	16711.3	P	7956.5	P	5115.2	P	4840.3	P
200899_s_at	0.325745	0.0410001	MGEA5	meningioma expressed antigen 5 (hyaluronidase)	1418.8	P	282.7	P	439	P	664.8	P
200941_at	0.286043	0.0221781	HSBP1	heat shock factor binding protein 1	4418.1	P	829.2	P	1551.8	P	1410.3	P
200945_s_at	0.507354	0.0329834	SEC31A	SEC31 homolog A (S. cerevisiae)	4417.1	P	1969.2	P	2851.9	P	1902	P
200982_s_at	0.403908	0.0198034	ANXA6	annexin A6	2226	P	941.7	P	1069.4	P	686.2	P
201032_at	0.418395	0.0174816	BLCAP	bladder cancer associated protein	2276	P	1183.6	P	800.1	P	873.1	P
201034_at	0.488215	0.0321197	ADD3	adducin 3 (gamma)	3564	P	1329.5	P	1779.7	P	2110.8	P
201047_x_at	0.498133	0.0162604	RAB6A	RAB6A, member RAS oncogene family	2454.5	P	1121.4	P	1453.6	P	1093	P
201048_x_at	0.497795	0.0382398	RAB6A	RAB6A, member RAS oncogene family	332.6	P	130.9	A	152.2	A	213.6	P
201049_s_at	2.26553	0.0238653	RPS18	ribosomal protein S18	15151.4	P	36835.9	P	39777	P	26364.9	P
201066_at	3.68099	0.0198421	CYC1	cytochrome c-1	1138.2	P	4530.8	P	2846.8	P	5191.5	P
201069_at	12.955	0.0254744	MMP2	matrix metallopeptidase 2 (gelatinase A, 72kDa gelatinase, 72kDa type IV collagenase)	242.8	P	5734.3	P	2129.5	P	1572.6	P
201095_at	2.30415	0.0059409	DAP	death-associated protein	326.7	P	710.4	P	695.9	P	852	P
201125_s_at	3.30868	0.023707	ITGB5	integrin, beta 5	505.6	P	1333.9	P	1359.6	P	2325.1	P
201187_s_at	2.32447	0.0343429	ITPR3	inositol 1,4,5-triphosphate receptor, type 3	90.3	A	253.4	P	217.5	A	158.8	A
201189_s_at	2.91199	0.0281597	ITPR3	inositol 1,4,5-triphosphate receptor, type 3	276.1	A	877.3	P	984.8	P	549.9	P
201211_s_at	0.414814	0.0172547	DDX3X	DEAD (Asp-Glu-Ala-Asp) box polypeptide 3, X-linked	1245.7	P	451.2	P	452.9	P	646.1	P
201274_at	2.74994	0.0450215	PSMA5	proteasome (prosome, macropain) subunit, alpha type, 5	1346.9	P	4027.4	P	2343.7	P	4740.6	P
201278_at	0.318005	0.00571205	DAB2	disabled homolog 2, mitogen-responsive phosphoprotein (Drosophila)	1778.8	P	624.5	P	600.5	P	472	P
201281_at	3.16263	0.000804838	ADRM1	adhesion regulating molecule 1	622.7	P	1863.7	P	1958.1	P	2086.3	P
201282_at	2.05439	0.0031789	OGDH	oxoglutarate (alpha-ketoglutarate) dehydrogenase (lipoamide)	124.4	A	239.2	P	252.5	A	275	A
201288_at	0.0860773	0.000532292	ARHGDIB	Rho GDP dissociation inhibitor (GDI) beta	616.5	P	13	A	33.1	A	113.1	A
201294_s_at	0.352714	0.0388694	WSB1	WD repeat and SOCS box-containing 1	691.4	P	160.8	A	345.9	P	224.9	P
201295_s_at	0.332814	0.00756233	---	---	321.2	P	64.6	P	121.1	P	135	P
201296_s_at	0.32342	0.00947057	WSB1	WD repeat and SOCS box-containing 1	2717	P	743.4	P	1078.3	P	814.5	P
201308_s_at	0.410323	0.00408469	SEP11	septin 11	965.5	P	369.6	P	376.3	P	442.6	P
201309_x_at	0.462017	0.0268649	C5orf13	chromosome 5 open reading frame 13	2024.6	P	1131	P	719.4	P	955.8	P
201313_at	0.273142	0.0402223	ENO2	enolase 2 (gamma, neuronal)	920.4	P	159.9	A	188.9	P	405.4	P
201315_x_at	0.406995	0.0197809	IFITM2	interferon induced transmembrane protein 2 (1-8D)	3039.1	P	1502.5	P	1250.5	P	957.7	P
201326_at	2.47385	0.0472088	CCT6A	chaperonin containing TCP1, subunit 6A (zeta 1)	834.8	P	2427.6	P	1346.4	P	2421.5	P
201328_at	2.32969	0.0429478	ETS2	v-ets erythroblastosis virus E26 oncogene homolog 2 (avian)	183.1	P	563.4	P	408.5	P	307.8	P
201353_s_at	2.36823	0.0447193	BAZ2A	bromodomain adjacent to zinc finger domain, 2A	228.3	A	398.4	P	486.3	P	737.3	P
201373_at	3.13661	0.0188166	PLEC1	plectin 1, intermediate filament binding protein 500kDa	140.3	A	541.8	P	458.8	A	319.6	A
201412_at	3.24095	0.0494922	LRP10	low density lipoprotein receptor-related protein 10	578.4	P	1290.1	P	2907.3	P	1426.3	P
201473_at	12.6911	0.0384479	JUNB	jun B proto-oncogene	50.5	A	421.6	P	1126.3	P	374.8	A
201475_x_at	2.10998	0.00644453	MARS	methionyl-tRNA synthetase	1767.9	P	3702	P	4131.5	P	3357.2	P
201482_at	0.282384	0.0086087	QSOX1	quiescin Q6 sulfhydryl oxidase 1	1747.5	P	527.9	M	384.8	A	567.7	P
201516_at	2.12855	0.041976	SRM	spermidine synthase	898.5	P	2320.3	P	2033.2	P	1384	P
201528_at	0.501709	0.00867471	RPA1	replication protein A1, 70kDa	4292.2	P	2269.2	P	2307.5	P	1883.6	P
201549_x_at	0.428444	0.0208976	JARID1B	jumonji, AT rich interactive domain 1B	1272.2	P	487.8	P	689.2	P	458.2	P
201585_s_at	0.419746	0.0288289	SFPQ	splicing factor proline/glutamine-rich (polypyrimidine tract binding protein associated)	2635.8	P	1126.5	P	811.8	P	1380.8	P
201594_s_at	0.407526	0.00275943	PPP4R1	protein phosphatase 4, regulatory subunit 1	2566.3	P	1134.5	P	962.9	P	1040.1	P
201644_at	10.9225	0.0158455	TSTA3	tissue specific transplantation antigen P35B	71.4	A	1073.5	P	453.4	A	812.7	P
201646_at	0.364913	6.8419e-05	SCARB2	scavenger receptor class B, member 2	1929.5	P	712.1	P	692.7	P	707.5	P
201655_s_at	0.327351	0.00728881	HSPG2	heparan sulfate proteoglycan 2	757.8	P	202.8	A	266.5	A	274.9	A
201667_at	0.324085	0.0371172	GJA1	gap junction protein, alpha 1, 43kDa	5575.9	P	1809.3	P	2495.5	P	1116.4	P
201690_s_at	11.5076	0.031514	TPD52	tumor protein D52	99.1	A	457.1	P	1061.9	P	1902.2	P
201729_s_at	2.38355	0.0238483	KIAA0100	KIAA0100	357.1	P	693.4	P	777.2	M	1082.9	P
201733_at	2.06016	0.0166613	CLCN3	chloride channel 3	123	A	208.6	A	279.5	P	272.1	A
201810_s_at	2.45948	0.0355154	SH3BP5	SH3-domain binding protein 5 (BTK-associated)	257.9	A	577.8	P	847.5	P	477.6	P
201828_x_at	0.456791	0.00726832	FAM127A	family with sequence similarity 127, member A	2885.2	P	1452.4	P	1154.5	P	1346.9	P
201830_s_at	0.193698	0.0183682	NET1	neuroepithelial cell transforming gene 1	1528.5	P	430.3	P	193	P	264.9	P
201848_s_at	0.0864224	0.00647483	BNIP3	BCL2/adenovirus E1B 19kDa interacting protein 3	8460	P	995.5	P	702.1	P	495.8	P
201849_at	0.149515	0.0261028	BNIP3	BCL2/adenovirus E1B 19kDa interacting protein 3	9099	P	1578.8	P	1857.6	P	644.9	P
201858_s_at	0.0545381	0.0104979	SRGN	serglycin	1392.3	P	3.6	A	14.7	A	209.5	A
201875_s_at	2.18327	0.0499487	MPZL1	myelin protein zero-like 1	225.9	P	604.2	P	535.1	P	340.3	P
201899_s_at	0.461251	0.0193948	UBE2A	ubiquitin-conjugating enzyme E2A (RAD6 homolog)	2703.3	P	1470	P	1267.1	P	1003.6	P
201910_at	0.355395	0.0164346	FARP1	FERM, RhoGEF (ARHGEF) and pleckstrin domain protein 1 (chondrocyte-derived)	1038	P	307.8	A	474.9	A	324	A
201939_at	0.240922	0.0392134	PLK2	polo-like kinase 2 (Drosophila)	2271	P	365.7	P	356.3	P	919.4	P
201940_at	0.42925	0.0232723	CPD	carboxypeptidase D	1031.1	P	506.4	P	333.1	P	488.3	P
201941_at	0.468329	0.0360616	CPD	carboxypeptidase D	1279.3	P	735	P	624	P	438.4	P
202007_at	0.275767	0.0371124	NID1	nidogen 1	1339.9	P	584.2	P	279.9	P	244.4	P
202016_at	0.0218328	0.00830161	MEST	mesoderm specific transcript homolog (mouse)	8462.8	P	89.1	A	331.8	P	133.4	M
202086_at	0.162589	1.06523e-32	MX1	myxovirus (influenza virus) resistance 1, interferon-inducible protein p78 (mouse)	457.8	P	95.2	A	29	A	99.1	A
202095_s_at	0.481203	0.00166436	BIRC5	baculoviral IAP repeat-containing 5 (survivin)	3298.4	P	1511.7	P	1675.5	P	1574.4	P
202121_s_at	0.447184	0.0226385	CHMP2A	chromatin modifying protein 2A	1634.3	P	896.4	P	580.2	P	715.9	P
202130_at	0.503895	0.0382214	RIOK3	RIO kinase 3 (yeast)	1163.8	P	538.3	P	754.1	P	466.9	P
202148_s_at	2.14622	0.0332699	PYCR1	pyrroline-5-carboxylate reductase 1	543.7	P	868.4	P	1353.3	P	1279	P
202156_s_at	0.135917	7.49083e-33	CUGBP2	CUG triplet repeat, RNA binding protein 2	247.7	P	49.3	A	1.9	A	49.8	A
202158_s_at	0.0737608	0	CUGBP2	CUG triplet repeat, RNA binding protein 2	898.4	P	98.8	P	55.2	A	44.8	A
202173_s_at	2.59711	0.0088771	VEZF1	vascular endothelial zinc finger 1	278.9	P	789.2	P	600.6	P	783.2	P
202206_at	7.41813	0.00967554	ARL4C	ADP-ribosylation factor-like 4C	199.7	A	2055.8	P	1058.5	P	1329.9	P
202207_at	5.46549	0.00838769	ARL4C	ADP-ribosylation factor-like 4C	356.9	P	2574.4	P	1549.9	P	1727.6	P
202208_s_at	4.72545	0.0211087	ARL4C	ADP-ribosylation factor-like 4C	89.6	A	426.6	P	277.7	A	565.9	P
202222_s_at	0.287645	0.005973	DES	desmin	318.1	P	116	A	27.1	A	131.4	A
202239_at	2.09493	0.00385751	PARP4	poly (ADP-ribose) polymerase family, member 4	797.8	A	1810.7	P	1658.5	P	1544.8	P
202241_at	4.17745	0.0135835	TRIB1	tribbles homolog 1 (Drosophila)	191.6	A	563.7	P	869.3	P	968.2	P
202245_at	2.74992	0.036083	LSS	lanosterol synthase (2,3-oxidosqualene-lanosterol cyclase)	523.3	A	1481.8	P	1863.6	P	971.7	P
202274_at	0.100635	0.0202833	ACTG2	actin, gamma 2, smooth muscle, enteric	2913.5	P	268.5	A	470.5	A	140.6	A
202289_s_at	0.361587	0.046068	TACC2	transforming, acidic coiled-coil containing protein 2	799.9	P	269.9	P	415.9	P	181.9	A
202304_at	0.291154	0.0375135	FNDC3A	fibronectin type III domain containing 3A	3098.7	P	954.6	P	516.9	P	1235.1	P
202306_at	0.353114	0.0357055	POLR2G	polymerase (RNA) II (DNA directed) polypeptide G	5185.3	P	1194.6	P	1831	P	2467.4	P
202321_at	0.457983	0.0116123	GGPS1	geranylgeranyl diphosphate synthase 1	249.5	P	134.5	P	105.7	A	102.6	P
202326_at	3.18201	0.0133175	EHMT2	euchromatic histone-lysine N-methyltransferase 2	108.6	A	438.2	P	280.5	A	318	P
202334_s_at	2.249	0.0427369	UBE2B	ubiquitin-conjugating enzyme E2B (RAD6 homolog)	308.7	P	826.2	P	771.8	P	484.8	P
202409_at	0.0367272	0.0260165	IGF2	insulin-like growth factor 2 (somatomedin A)	7290.7	P	26.4	A	125.5	A	651.4	P
202424_at	6.20447	0.0174675	MAP2K2	mitogen-activated protein kinase kinase 2	155.2	A	820.6	A	1427.3	P	640.9	P
202431_s_at	3.71859	0.0451423	MYC	v-myc myelocytomatosis viral oncogene homolog (avian)	692.7	P	3870.2	P	2352	P	1505.4	P
202432_at	0.322829	0.022708	PPP3CB	protein phosphatase 3 (formerly 2B), catalytic subunit, beta isoform	2249.9	P	593.1	P	1003.6	P	582.3	P
202464_s_at	0.356088	0.0364769	PFKFB3	6-phosphofructo-2-kinase/fructose-2,6-biphosphatase 3	1180.7	P	318.8	P	612.5	P	330	P
202479_s_at	5.48135	0.0322332	TRIB2	tribbles homolog 2 (Drosophila)	117.1	A	838.3	P	327.3	A	760	P
202529_at	2.14654	0.0225099	PRPSAP1	phosphoribosyl pyrophosphate synthetase-associated protein 1	809.1	P	1524.4	P	2154.3	P	1531.6	P
202530_at	2.10239	0.0413889	MAPK14	mitogen-activated protein kinase 14	234.4	P	474.1	P	630.6	P	373.7	P
202560_s_at	2.5947	0.00266508	C1orf77	chromosome 1 open reading frame 77	538.2	P	1319.6	P	1536.8	P	1333	P
202582_s_at	2.56132	0.0334144	RANBP9	RAN binding protein 9	701.5	P	1439.9	P	2449.7	P	1500.7	P
202620_s_at	0.455973	0.0166795	PLOD2	procollagen-lysine, 2-oxoglutarate 5-dioxygenase 2	6052.4	P	2693.3	P	3290.3	P	2295.6	P
202632_at	3.12989	0.0259886	DPH1	DPH1 homolog (S. cerevisiae)	92.9	A	384.5	A	213.3	A	274.5	P
202675_at	2.44826	0.00519422	SDHB	succinate dehydrogenase complex, subunit B, iron sulfur (Ip)	573.1	P	1507.7	P	1229.2	P	1472.4	P
202679_at	3.07994	0.00078278	NPC1	Niemann-Pick disease, type C1	90.9	P	280	P	266	P	293.9	P
202731_at	0.316086	0.0112747	PDCD4	programmed cell death 4 (neoplastic transformation inhibitor)	823.3	P	202.2	P	309	P	269.5	P
202764_at	2.35337	0.0412667	STIM1	stromal interaction molecule 1	124.8	A	214.2	P	389.5	A	277.4	P
202780_at	2.28676	0.0148717	OXCT1	3-oxoacid CoA transferase 1	447.3	A	922.1	P	1237.9	P	908.6	P
202781_s_at	2.68872	0.0280555	SKIP	skeletal muscle and kidney enriched inositol phosphatase	117.9	M	231.9	A	410.2	A	308.9	P
202783_at	4.96755	0.00143516	NNT	nicotinamide nucleotide transhydrogenase	211.6	P	1011.8	P	1178.3	P	963.3	P
202827_s_at	4.50725	0.0168694	MMP14	matrix metallopeptidase 14 (membrane-inserted)	87.4	A	542	P	314.4	A	325.4	A
202860_at	6.41416	0.00348075	PER1	period homolog 1 (Drosophila)	56.5	A	376	A	400.2	A	311	P
202897_at	2.36138	0.021906	SDC3	syndecan 3	136.7	P	249.8	A	384.4	A	334.2	P
202935_s_at	3.53603	0.0388856	SOX9	SRY (sex determining region Y)-box 9 (campomelic dysplasia, autosomal sex-reversal)	353.4	P	853.9	P	999.3	P	1895.7	P
202948_at	4.81948	0.0312995	IL1R1	interleukin 1 receptor, type I	84.2	A	588.2	P	375.7	A	253.5	A
202950_at	2.40587	0.0193785	CRYZ	crystallin, zeta (quinone reductase)	995.8	P	2206.4	P	2989	P	1991.9	P
202956_at	2.05325	0.0110866	ARFGEF1	ADP-ribosylation factor guanine nucleotide-exchange factor 1(brefeldin A-inhibited)	305.5	A	600.3	M	559.8	A	721.7	P
202957_at	0.306896	0.018372	HCLS1	hematopoietic cell-specific Lyn substrate 1	447.6	P	97.5	A	137.6	M	177	P
202997_s_at	0.111988	0.0147591	LOXL2	lysyl oxidase-like 2	1203.4	P	151.8	A	239.9	A	12.6	A
202998_s_at	0.210974	0.0305029	LOXL2	lysyl oxidase-like 2	6015.6	P	819.2	P	2079.4	P	908.8	P
203028_s_at	0.0478318	0	CYBA	cytochrome b-245, alpha polypeptide	805.6	P	27.1	A	62	A	26.5	A
203059_s_at	0.302855	0.00517348	PAPSS2	3'-phosphoadenosine 5'-phosphosulfate synthase 2	1176.8	P	394.2	A	377	P	298	P
203064_s_at	3.8738	0.0418731	FOXK2	forkhead box K2	86.9	A	204.5	P	475.5	P	329.9	P
203066_at	0.122058	0.000384182	GALNAC4S-6ST	B cell RAG associated protein	770.4	P	112.5	A	75.8	A	93.8	A
203078_at	0.375361	0.00365567	CUL2	cullin 2	253.8	P	100.6	P	117.6	P	67.6	A
203086_at	2.40983	0.0348381	KIF2A	Kinesin heavy chain member 2A	181.7	P	380	P	587.7	A	345.9	P
203113_s_at	2.16133	0.0377687	EEF1D	eukaryotic translation elongation factor 1 delta (guanine nucleotide exchange protein)	3418.8	P	8884.3	P	5402.4	P	7880.8	P
203156_at	3.06397	0.0104923	AKAP11	A kinase (PRKA) anchor protein 11	202.7	P	510.9	P	756.6	P	595.7	P
203160_s_at	0.47985	0.0385651	RNF8	ring finger protein 8	1337.5	P	551.7	P	850	P	523.7	P
203162_s_at	2.51873	0.0219073	KATNB1	katanin p80 (WD repeat containing) subunit B 1	206.4	P	633.6	P	396.8	P	529.2	P
203165_s_at	2.14401	0.0472286	SLC33A1	solute carrier family 33 (acetyl-CoA transporter), member 1	111.8	P	322.8	P	188.5	P	207.8	P
203173_s_at	0.474242	0.0186494	MGC16824	esophageal cancer associated protein	625.7	P	238.1	A	326.9	A	325.2	P
203174_s_at	2.2364	0.0216692	ARFRP1	ADP-ribosylation factor related protein 1	134.8	A	376.3	M	261.1	A	267	P
203283_s_at	5.19693	0.036617	HS2ST1	heparan sulfate 2-O-sulfotransferase 1	141	P	418.4	P	1184.3	P	595.6	P
203314_at	2.40193	0.00289718	GTPBP6	GTP binding protein 6 (putative)	134.6	P	321.5	P	350.6	P	297.8	P
203364_s_at	2.1671	0.0279933	KIAA0652	KIAA0652	155.6	A	267.3	A	418	P	326.3	P
203366_at	2.08645	0.025119	POLG	polymerase (DNA directed), gamma	136.5	M	273.6	P	232.9	P	347.9	P
203378_at	0.491716	0.0431046	PCF11	PCF11, cleavage and polyadenylation factor subunit, homolog (S. cerevisiae)	460.7	P	238.9	P	277.3	P	163.4	P
203412_at	2.13893	0.0153648	LZTR1	leucine-zipper-like transcription regulator 1	194.1	A	467.5	P	342.4	A	435.6	M
203436_at	0.424489	0.00149977	RPP30	ribonuclease P/MRP 30kDa subunit	3720	P	1569.5	P	1493	P	1674.8	P
203438_at	0.0720807	0.0128745	STC2	stanniocalcin 2	2296.5	P	253.8	A	225.1	A	17.7	A
203440_at	0.195792	0.0132022	CDH2	cadherin 2, type 1, N-cadherin (neuronal)	3733.9	P	587.5	P	1035.1	P	570.6	P
203442_x_at	2.05789	0.0126635	EML3	echinoderm microtubule associated protein like 3	166.4	A	306.6	A	399.2	A	321.5	P
203476_at	6.32875	0.0279586	TPBG	trophoblast glycoprotein	254.7	P	2249.6	P	826.9	P	1759.3	P
203500_at	2.06803	0.0449002	GCDH	glutaryl-Coenzyme A dehydrogenase	161.2	A	416.8	P	338.1	P	245.2	P
203524_s_at	2.23268	0.0325638	MPST	mercaptopyruvate sulfurtransferase	271.9	A	654.7	P	447.6	A	718.9	P
203576_at	2.56361	0.0180429	BCAT2	branched chain aminotransferase 2, mitochondrial	180.8	P	419	P	584.2	P	387.3	P
203581_at	0.360531	0.0202077	RAB4A	RAB4A, member RAS oncogene family	838.3	P	336.9	P	350.6	P	219.2	P
203588_s_at	0.426075	0.0428483	TFDP2	transcription factor Dp-2 (E2F dimerization partner 2)	921.2	P	372.7	P	274.5	A	530.3	P
203621_at	3.51432	0.00446632	NDUFB5	NADH dehydrogenase (ubiquinone) 1 beta subcomplex, 5, 16kDa	774.1	P	3185.8	P	2549.9	P	2425.6	P
203632_s_at	0.133517	0.00664808	GPRC5B	G protein-coupled receptor, family C, group 5, member B	724	P	58.1	A	75.1	A	156.8	A
203653_s_at	2.15979	0.0262707	COIL	coilin	94.5	A	195.7	P	249.2	A	167.4	P
203666_at	0.327833	0.0485511	CXCL12	chemokine (C-X-C motif) ligand 12 (stromal cell-derived factor 1)	963.5	P	374	P	401	P	172.6	A
203674_at	2.06011	0.0337998	HELZ	helicase with zinc finger	361	P	626.6	P	951.5	P	653	P
203682_s_at	0.491182	0.017018	IVD	isovaleryl Coenzyme A dehydrogenase	686.1	P	277.2	A	378.7	A	355.1	P
203738_at	0.500321	0.0412275	C5orf22	chromosome 5 open reading frame 22	1505.3	P	615.6	P	652.5	P	991.3	P
203746_s_at	0.485533	0.0100052	HCCS	holocytochrome c synthase (cytochrome c heme-lyase)	2097.9	P	1172.1	P	954.9	P	928.8	P
203771_s_at	0.466676	0.0148457	BLVRA	biliverdin reductase A	690.2	A	329.1	P	267.3	A	369.9	P
203936_s_at	2.12105	0.00525187	MMP9	matrix metallopeptidase 9 (gelatinase B, 92kDa gelatinase, 92kDa type IV collagenase)	145.4	P	286.3	P	296.7	P	342.2	P
203974_at	0.404456	0.0250328	HDHD1A	haloacid dehalogenase-like hydrolase domain containing 1A	1330.1	P	688.5	P	514.8	P	410.6	P
204025_s_at	2.67633	0.0180627	PDCD2	programmed cell death 2	158.6	M	530.8	P	337.2	A	405.4	P
204059_s_at	4.04161	0.0417556	ME1	malic enzyme 1, NADP(+)-dependent, cytosolic	531.9	P	3064.3	P	2202.9	P	1182	P
204135_at	0.199906	0.031161	FILIP1L	filamin A interacting protein 1-like	923.6	P	175.5	A	286.9	P	91.5	A
204205_at	0.377489	0.00246035	APOBEC3G	apolipoprotein B mRNA editing enzyme, catalytic polypeptide-like 3G	284.6	P	117.7	P	104.7	A	99.9	A
204239_s_at	0.144121	0.0195182	NNAT	neuronatin	1307.7	P	109.6	A	162.2	A	293.6	A
204348_s_at	0.413507	0.0129456	AK3L1	adenylate kinase 3-like 1	2513.3	P	1196	P	845.5	P	1076.3	P
204363_at	0.237631	0.0401701	F3	coagulation factor III (thromboplastin, tissue factor)	625.2	P	152.2	A	265.4	A	28.1	A
204518_s_at	3.00163	0.0420164	PPIC	peptidylprolyl isomerase C (cyclophilin C)	306.7	M	577	P	1231.9	P	952.9	P
204520_x_at	0.357376	0.0250344	BRD1	bromodomain containing 1	1145.2	P	370.3	P	549.5	P	308	P
204526_s_at	4.29284	0.00148279	TBC1D8	TBC1 domain family, member 8 (with GRAM domain)	124.3	P	593.3	P	514.7	A	492.8	P
204531_s_at	2.51963	0.0402724	BRCA1	breast cancer 1, early onset	213.1	P	743.8	P	407.1	P	459.9	P
204540_at	5.09753	0.00495497	EEF1A2	eukaryotic translation elongation factor 1 alpha 2	166.1	A	681.5	P	1011.4	P	847.2	P
204595_s_at	0.45373	0.00685659	STC1	stanniocalcin 1	356.6	P	161	A	143.7	A	180.7	A
204596_s_at	0.284593	0.000405767	STC1	stanniocalcin 1	280.4	P	91.9	A	41.2	A	106.3	A
204597_x_at	0.144807	5.50602e-05	STC1	stanniocalcin 1	434.6	P	58.9	A	26.6	A	103.3	A
204599_s_at	0.334268	0.00362368	MRPL28	mitochondrial ribosomal protein L28	1355.8	P	397.1	A	466.2	A	496.3	P
204616_at	2.31168	0.0330692	UCHL3	ubiquitin carboxyl-terminal esterase L3 (ubiquitin thiolesterase)	665	P	1110.1	P	1718.4	P	1783.3	P
204640_s_at	2.18531	0.0227281	SPOP	speckle-type POZ protein	549.9	P	987.1	P	1141.4	P	1476.6	P
204642_at	0.203027	0.00420425	EDG1	endothelial differentiation, sphingolipid G-protein-coupled receptor, 1	451.5	P	15.9	A	127.3	A	131.8	A
204653_at	0.135852	0.0439335	TFAP2A	transcription factor AP-2 alpha (activating enhancer binding protein 2 alpha)	1575	P	440.1	P	103.7	A	98.1	A
204702_s_at	0.278132	0.0185996	NFE2L3	nuclear factor (erythroid-derived 2)-like 3	423.9	P	169.3	P	95.4	M	89	P
204718_at	4.47908	0.0133919	EPHB6	EPH receptor B6	51	A	189.4	P	262.6	A	233.3	P
204726_at	0.156892	0.00310548	CDH13	cadherin 13, H-cadherin (heart)	337.6	P	15.5	A	22.1	A	121.3	A
204747_at	0.210307	0.0335321	IFIT3	interferon-induced protein with tetratricopeptide repeats 3	1560.1	P	253.2	A	541	A	190.1	A
204781_s_at	7.63339	0.0436923	FAS	Fas (TNF receptor superfamily, member 6)	57.1	A	397	P	238.4	A	672.2	P
204859_s_at	0.34427	0.0267572	APAF1	apoptotic peptidase activating factor 1	740.6	P	220.1	P	352.6	P	192.2	P
204887_s_at	0.414576	0.0110413	PLK4	polo-like kinase 4 (Drosophila)	1355.2	P	664.6	P	481.8	P	539.1	P
204913_s_at	0.0951479	0.00875712	SOX11	SRY (sex determining region Y)-box 11	1161.7	P	188.4	A	78.6	A	64.6	A
204914_s_at	0.0518071	0.00233281	SOX11	SRY (sex determining region Y)-box 11	1538.4	P	146	A	45.7	A	47.4	A
204915_s_at	0.0880361	0	SOX11	SRY (sex determining region Y)-box 11	664.5	P	64.5	A	39.8	A	71.2	A
204980_at	2.46336	0.00522177	CLOCK	clock homolog (mouse)	500.4	P	1390.1	P	1115.9	P	1192	P
204994_at	0.434661	0.0325124	MX2	myxovirus (influenza virus) resistance 2 (mouse)	286.2	P	166.5	A	77.5	A	129.2	M
205003_at	2.05732	0.0437777	DOCK4	dedicator of cytokinesis 4	176.2	A	405.8	P	262.2	P	419.5	P
205024_s_at	0.489386	0.036938	RAD51	RAD51 homolog (RecA homolog, E. coli) (S. cerevisiae)	755.3	P	434	P	271.8	P	403.1	P
205055_at	0.480987	0.0187688	ITGAE	integrin, alpha E (antigen CD103, human mucosal lymphocyte antigen 1; alpha polypeptide)	2908.6	P	1465.8	P	1133.4	P	1597.8	P
205085_at	2.9948	0.0149551	ORC1L	origin recognition complex, subunit 1-like (yeast)	96.2	A	254.7	P	243.7	P	365.9	P
205105_at	0.444976	0.0140374	MAN2A1	mannosidase, alpha, class 2A, member 1	1002.6	P	380.3	P	426.7	P	531.4	P
205130_at	0.127717	0.0100248	RAGE	renal tumor antigen	1528.9	P	155.5	A	146	A	284.3	P
205132_at	0.109595	0.0344761	ACTC1	actin, alpha, cardiac muscle 1	4061	P	217.2	P	893.8	P	224.2	P
205133_s_at	2.20613	0.0265193	HSPE1	heat shock 10kDa protein 1 (chaperonin 10)	2295.2	P	6069.8	P	3911.4	P	5209.3	P
205167_s_at	0.414744	0.0309251	CDC25C	cell division cycle 25 homolog C (S. pombe)	1009.7	P	548.4	P	395.7	A	312.2	P
205176_s_at	2.08652	0.0221943	ITGB3BP	integrin beta 3 binding protein (beta3-endonexin)	632.6	P	1174.5	P	1162.4	P	1622.9	P
205198_s_at	0.485854	0.019265	---	---	334.6	P	195	P	155.7	A	137	P
205218_at	2.27937	0.0249684	POLR3F	polymerase (RNA) III (DNA directed) polypeptide F, 39 kDa	115.5	P	238.7	P	333.6	P	217.5	P
205235_s_at	0.441992	0.0244769	MPHOSPH1	M-phase phosphoprotein 1	666	P	233.1	P	368.6	P	281.4	P
205248_at	0.243468	0.000773633	DOPEY2	dopey family member 2	273	P	108.5	A	48.5	A	42.4	A
205257_s_at	4.71424	0.022268	AMPH	amphiphysin (Stiff-Man syndrome with breast cancer 128kDa autoantigen)	116.3	A	783	P	505.1	A	356.7	M
205273_s_at	0.38499	0.00369131	PITRM1	pitrilysin metallopeptidase 1	1929.4	P	756.8	P	808.6	P	663	P
205321_at	0.401799	0.0185348	EIF2S3	eukaryotic translation initiation factor 2, subunit 3 gamma, 52kDa	1582.3	P	800.7	P	521.2	A	585.4	P
205357_s_at	0.217199	0.00631693	AGTR1	angiotensin II receptor, type 1	526.4	P	114.6	P	149.6	P	78.8	P
205366_s_at	0.288008	0.0446191	HOXB6	homeobox B6	633.2	P	129.1	P	119.9	A	298.1	P
205369_x_at	2.60683	0.00811361	DBT	dihydrolipoamide branched chain transacylase E2	86.9	A	216.6	A	203.2	A	259.8	P
205429_s_at	2.96237	0.0122163	MPP6	membrane protein, palmitoylated 6 (MAGUK p55 subfamily member 6)	155.9	A	403.5	A	404.1	M	577.9	P
205433_at	0.182221	0	BCHE	butyrylcholinesterase	338.6	P	65.6	A	55.4	A	64.1	A
205436_s_at	0.429553	0.00896347	H2AFX	H2A histone family, member X	3880	P	1480.8	P	1580.4	P	1938.8	P
205450_at	4.53293	2.51112e-05	PHKA1	phosphorylase kinase, alpha 1 (muscle)	66.3	A	297.5	A	300.9	M	303.2	P
205457_at	0.38793	0.00186031	C6orf106	chromosome 6 open reading frame 106	758.9	P	272.8	A	314.2	A	296.2	M
205483_s_at	0.122276	0.0305077	ISG15	ISG15 ubiquitin-like modifier	7763.3	P	693.7	P	1722.2	P	431.9	P
205566_at	3.12943	0.0113051	ABHD2	abhydrolase domain containing 2	257.8	P	877.5	P	625.6	P	917.2	P
205631_at	2.93385	0.008441	KIAA0586	KIAA0586	143.1	A	435	P	344.3	A	480.2	A
205633_s_at	2.19321	0.0470701	ALAS1	aminolevulinate, delta-, synthase 1	369.2	P	562.3	P	892.5	P	974.4	P
205696_s_at	0.340741	0.0015613	GFRA1	GDNF family receptor alpha 1	247.5	P	86.2	A	55.9	A	110.9	A
205715_at	0.0500545	0	BST1	bone marrow stromal cell antigen 1	336.3	P	19.8	A	14.9	A	15.8	A
205777_at	3.05106	0.0322473	DUSP9	dual specificity phosphatase 9	69.2	A	167.2	P	265.3	P	200.9	P
205817_at	0.344285	0.0107596	SIX1	sine oculis homeobox homolog 1 (Drosophila)	356.1	P	145.5	A	129.4	A	92.9	A
205847_at	3.33071	0.00273833	PRSS22	protease, serine, 22	63.6	A	225.9	P	197.2	P	212.4	P
205863_at	2.95279	0.0168901	S100A12	S100 calcium binding protein A12	69.9	A	198.6	P	176.7	A	243.9	A
205932_s_at	5.99443	0.0365536	MSX1	msh homeobox 1	89.8	P	901.1	P	338.1	P	375.7	P
205992_s_at	0.384669	0.0154609	IL15	interleukin 15	427.9	P	196.7	P	129.4	A	167.7	P
205996_s_at	0.439973	0.00370942	AK2	adenylate kinase 2	1212.5	P	520.9	P	585.6	P	493.9	P
206055_s_at	2.55862	0.00126831	SNRPA1	small nuclear ribonucleoprotein polypeptide A'	1278.5	P	3472.6	P	3094.3	P	3246.7	P
206078_at	0.231842	0.00115696	KALRN	kalirin, RhoGEF kinase	552.1	P	133.4	A	135	A	115.6	A
206091_at	0.273991	0	MATN3	matrilin 3	223	P	14.1	A	74.6	A	94.6	P
206245_s_at	2.35695	0.0478946	IVNS1ABP	influenza virus NS1A binding protein	503.8	P	854.7	P	1086.7	P	1620.9	P
206280_at	3.09688	0.0416302	CDH18	cadherin 18, type 2	116.3	A	222.4	A	376.7	A	481.4	P
206353_at	4.33607	0.00319006	COX6A2	cytochrome c oxidase subunit VIa polypeptide 2	48.7	A	204.6	P	229.1	A	199.8	P
206377_at	2.50979	0.0240329	FOXF2	forkhead box F2	296.2	M	885.6	P	791.9	P	552.7	P
206467_x_at	0.381632	0.0110231	RTEL1	tumor necrosis factor receptor superfamily, member 6b, decoy /// regulator of telomere elongation helicase 1	476.2	P	149.9	P	214.2	A	181.1	P
206474_at	0.4779	0.0236064	PCTK2	PCTAIRE protein kinase 2	481.9	P	186.2	P	279.8	A	224.9	P
206499_s_at	2.27067	4.8088e-05	RCC1	regulator of chromosome condensation 1	699	P	1581.6	P	1575.1	P	1604.9	P
206510_at	0.247881	0.00456819	SIX2	sine oculis homeobox homolog 2 (Drosophila)	1097.3	P	320.2	P	265.3	A	230.5	A
206511_s_at	0.450456	0.00155782	SIX2	sine oculis homeobox homolog 2 (Drosophila)	354.9	P	170.1	P	154.4	A	155.1	P
206536_s_at	0.488129	0.027529	BIRC4	baculoviral IAP repeat-containing 4	315.9	P	118.9	A	177.4	P	166.3	P
206544_x_at	2.93881	0.0340932	SMARCA2	SWI/SNF related, matrix associated, actin dependent regulator of chromatin, subfamily a, member 2	98.6	A	291.3	P	382.4	P	195.6	P
206633_at	0.104748	0.000572901	CHRNA1	cholinergic receptor, nicotinic, alpha 1 (muscle)	1007.5	P	119.8	A	91.1	A	105.7	A
206657_s_at	0.0356193	0	MYOD1	myogenic differentiation 1	1227.8	P	44.8	A	53.4	A	33	A
206686_at	0.157927	0.0260451	PDK1	pyruvate dehydrogenase kinase, isozyme 1	657.9	P	54.3	A	222.3	A	35.1	A
206695_x_at	0.351597	0.0222691	ZNF43	zinc finger protein 43	334	P	150.8	P	153.9	P	47.6	A
206801_at	0.185247	0.00540317	NPPB	natriuretic peptide precursor B	600.1	P	144.7	A	89.5	A	99.3	A
206825_at	0.0883073	0.0213407	OXTR	oxytocin receptor	2231.6	P	138.6	A	357.3	M	95.3	A
206829_x_at	0.490055	0.0344308	ZNF430	zinc finger protein 430	320.1	P	203.2	A	132	A	135.4	A
206852_at	0.0423547	0	EPHA7	EPH receptor A7	218	P	2.8	A	5	A	19.9	A
206853_s_at	0.390276	0.017309	MAP3K7	Mitogen-activated protein kinase kinase kinase 7	821.3	P	403	A	296.1	A	262.5	A
206857_s_at	0.224606	0.0353049	FKBP1B	FK506 binding protein 1B, 12.6 kDa	498.8	P	14.7	A	102.1	A	219.3	A
206910_x_at	0.438103	0.0124257	CFHR2	complement factor H-related 2	248.8	A	122.2	P	132.9	A	71.9	A
206943_at	0.407336	0.0337883	TGFBR1	transforming growth factor, beta receptor I (activin A receptor type II-like kinase, 53kDa)	829.7	P	319	P	449.5	M	245.4	P
207013_s_at	2.23996	0.0443821	MMP16	matrix metallopeptidase 16 (membrane-inserted)	109.6	A	174.4	A	249.8	A	312.3	P
207022_s_at	0.497756	0.0206683	LDHC	lactate dehydrogenase C	312	P	133.1	A	145	A	187.8	A
207145_at	0.0683906	0	GDF8	growth differentiation factor 8	351.9	P	27.8	A	4.1	A	40.3	A
207275_s_at	2.35949	0.0140296	ACSL1	acyl-CoA synthetase long-chain family member 1	203.9	A	580.3	P	448.2	P	414.8	P
207283_at	2.18431	0.00996209	RPL23AP13	ribosomal protein L23a pseudogene 13	105.8	A	207.5	P	218.1	P	267.7	P
207332_s_at	2.14848	0.0231135	TFRC	transferrin receptor (p90, CD71)	3298.6	P	8687.3	P	5838.7	P	6734.9	P
207463_x_at	0.303721	0.0498155	PRSS3	protease, serine, 3 (mesotrypsin)	421	P	103.7	A	226.9	A	53	A
207469_s_at	11.1776	0.00609218	PIR	pirin (iron-binding nuclear protein)	28.9	A	336.9	P	363.8	P	268.4	P
207528_s_at	2.45809	0.0239163	SLC7A11	solute carrier family 7, (cationic amino acid transporter, y+ system) member 11	154.7	A	298.1	A	362.2	A	480.5	P
207543_s_at	0.244923	0.00945792	P4HA1	procollagen-proline, 2-oxoglutarate 4-dioxygenase (proline 4-hydroxylase), alpha polypeptide I	4520.2	P	914.4	P	1431.2	P	975.7	P
207627_s_at	0.491527	0.0198101	TFCP2	transcription factor CP2	710.1	P	388.5	P	281.4	A	377.2	P
207719_x_at	0.396177	0.0392521	CEP170	centrosomal protein 170kDa	2991	P	1563.2	P	794.8	P	1196.9	P
207786_at	2.16232	0.0219012	CYP2R1	cytochrome P450, family 2, subfamily R, polypeptide 1	95.9	A	165.2	P	228.6	A	228.3	P
207943_x_at	0.369146	0.0309536	PLAGL1	pleiomorphic adenoma gene-like 1	1993.7	P	759.2	P	502.5	P	946.2	P
207980_s_at	0.269145	0.0215972	CITED2	Cbp/p300-interacting transactivator, with Glu/Asp-rich carboxy-terminal domain, 2	2004	P	768.6	P	454.1	P	395.4	P
207988_s_at	0.496028	0.0214429	ARPC2	actin related protein 2/3 complex, subunit 2, 34kDa	4539.8	P	1816.1	P	2347.8	P	2591.7	P
208012_x_at	2.3228	0.0398414	SP110	SP110 nuclear body protein	183.6	P	512.1	P	297.9	A	469.4	P
208016_s_at	0.332046	0.00994552	AGTR1	angiotensin II receptor, type 1	284.8	P	85.5	A	133.2	A	65	A
208030_s_at	0.309985	0.0176948	ADD1	adducin 1 (alpha)	2905.3	P	1141.8	P	905.4	A	654.6	P
208051_s_at	0.317552	0.00457368	PAIP1	poly(A) binding protein interacting protein 1	1161.7	P	421.9	P	321.9	P	362.9	P
208112_x_at	0.396691	0.00935248	EHD1	EH-domain containing 1	483.5	P	158.7	A	209.9	A	206.8	P
208116_s_at	2.82115	0.00978197	MAN1A1	mannosidase, alpha, class 1A, member 1	128.6	A	294.7	P	415	P	378.7	P
208241_at	0.459886	0.0406092	NRG1	neuregulin 1	577.1	P	246.7	M	197.9	A	351.6	P
208328_s_at	2.43615	0.0454915	MEF2A	myocyte enhancer factor 2A	120.6	A	256.2	P	407.9	P	217.3	A
208360_s_at	0.343199	0.00773412	---	---	614.9	P	173	P	233.6	P	226.5	P
208371_s_at	2.23752	0.0482923	RING1	ring finger protein 1	481.5	A	1429.9	P	1026	P	776.2	P
208407_s_at	0.440819	0.000557786	CTNND1	catenin (cadherin-associated protein), delta 1	965.4	P	410.3	P	428	P	438.4	P
208448_x_at	0.383655	0.00648064	IFNA16	interferon, alpha 16	274.9	P	84.9	P	127.2	P	104.3	P
208613_s_at	0.240111	0.0241011	FLNB	filamin B, beta (actin binding protein 278)	1578.3	P	232.8	A	518.7	A	385.4	A
208614_s_at	0.174544	0.0158104	FLNB	filamin B, beta (actin binding protein 278)	2515.7	P	355.1	P	652.6	P	309.6	A
208697_s_at	2.1844	0.00441719	EIF3S6	eukaryotic translation initiation factor 3, subunit 6 48kDa	3920.1	P	8083.3	P	9473.5	P	8132.4	P
208713_at	2.09398	0.0064885	HNRPUL1	heterogeneous nuclear ribonucleoprotein U-like 1	498	P	1170.1	P	986	P	972.3	P
208749_x_at	2.54621	0.0135039	FLOT1	flotillin 1	880.8	P	2536.9	P	2401.8	P	1789.4	P
208758_at	2.35567	0.0365278	ATIC	5-aminoimidazole-4-carboxamide ribonucleotide formyltransferase/IMP cyclohydrolase	1523.6	P	4116.5	P	4126.8	P	2524	P
208774_at	4.39137	0.024398	CSNK1D	casein kinase 1, delta	105.1	P	279.2	A	540.9	P	564.5	P
208782_at	0.418635	0.0269653	FSTL1	follistatin-like 1	12622.7	P	5243.4	P	6648.4	P	3961.1	P
208792_s_at	13.0368	0.0474177	CLU	clusterin	123.1	A	1043.4	P	546	P	3225.1	P
208811_s_at	0.463673	0.00141513	DNAJB6	DnaJ (Hsp40) homolog, subfamily B, member 6	1184.6	P	527.3	P	539.9	P	580.6	P
208847_s_at	0.470256	0.0090594	ADH5	alcohol dehydrogenase 5 (class III), chi polypeptide	4427.8	P	2306.4	P	2137.3	P	1802.9	P
208848_at	0.436043	0.0295913	ADH5	alcohol dehydrogenase 5 (class III), chi polypeptide	1511.7	P	554.3	P	869.4	P	553.8	P
208856_x_at	2.82506	0.0195058	RPLP0	ribosomal protein, large, P0	7729.4	P	21894.8	P	16483.5	P	27129.7	P
208859_s_at	0.16352	0.00377983	ATRX	alpha thalassemia/mental retardation syndrome X-linked (RAD54 homolog, S. cerevisiae) /// similar to transcriptional regulator ATRX isoform 1	270.1	P	118.9	P	5.7	A	7.9	A
208867_s_at	0.492712	0.0474729	CSNK1A1	casein kinase 1, alpha 1	1639.7	P	768.4	P	1059.1	P	596.2	P
208870_x_at	0.477223	0.00629988	ATP5C1	ATP synthase, H+ transporting, mitochondrial F1 complex, gamma polypeptide 1	10422.6	P	5579.8	P	4682.5	P	4659.4	P
208875_s_at	2.30207	0.000591626	PAK2	p21 (CDKN1A)-activated kinase 2	323.1	P	764.4	P	752.3	P	714.7	P
208913_at	0.320797	0.00441579	GGA2	golgi associated, gamma adaptin ear containing, ARF binding protein 2	869.5	P	316.9	P	243.4	P	276.5	P
208932_at	0.387802	0.0101341	PPP4C	protein phosphatase 4 (formerly X), catalytic subunit	1635.8	P	728.3	P	651.4	M	523.4	P
208948_s_at	2.21287	0.0125097	STAU1	staufen, RNA binding protein, homolog 1 (Drosophila)	1423.4	P	3730.7	P	2839.2	P	2879.5	P
208998_at	0.432051	0.0223396	UCP2	uncoupling protein 2 (mitochondrial, proton carrier)	717.2	A	245.3	A	299.6	A	384.7	P
209037_s_at	0.165338	0.0127458	EHD1	EH-domain containing 1	727.6	P	89.7	P	183.9	P	87.3	P
209045_at	0.437985	0.0165771	XPNPEP1	X-prolyl aminopeptidase (aminopeptidase P) 1, soluble	3082.3	P	1444.5	P	1529.9	P	1075.6	P
209054_s_at	0.501763	0.0392315	WHSC1	Wolf-Hirschhorn syndrome candidate 1	1332.7	P	635.6	P	853.1	P	517.4	P
209100_at	2.07518	0.00810181	IFRD2	interferon-related developmental regulator 2	489.5	P	991.1	P	913	P	1143.3	P
209111_at	0.441445	0.000631348	RNF5	ring finger protein 5	1344.6	P	577.3	P	585.7	P	617.7	P
209120_at	0.228193	0.0094709	NR2F2	nuclear receptor subfamily 2, group F, member 2	2720.5	P	589.6	P	478.6	P	794.2	P
209121_x_at	0.295112	0.0242998	NR2F2	nuclear receptor subfamily 2, group F, member 2	1561.1	P	518.3	A	298.7	A	565.1	A
209154_at	0.367135	0.00467807	TAX1BP3	Tax1 (human T-cell leukemia virus type I) binding protein 3	6473.1	P	2129	P	2694.1	P	2306.4	P
209218_at	3.5421	0.011698	SQLE	squalene epoxidase	803.6	P	3646.2	P	2335.1	P	2558	P
209281_s_at	0.396537	0.0343846	ATP2B1	ATPase, Ca++ transporting, plasma membrane 1	1890.2	P	533.3	P	712.7	P	1002.6	P
209340_at	0.395528	0.0172598	UAP1	UDP-N-acteylglucosamine pyrophosphorylase 1	5031	P	2266	P	1526.8	P	2176.9	P
209341_s_at	2.38574	0.0343074	IKBKB	inhibitor of kappa light polypeptide gene enhancer in B-cells, kinase beta	130.4	P	250.1	P	416.4	P	266.8	P
209355_s_at	33.9009	0.0493654	PPAP2B	phosphatidic acid phosphatase type 2B	24.9	A	1485.4	P	732.7	P	314.3	P
209357_at	0.215364	0.0325507	CITED2	Cbp/p300-interacting transactivator, with Glu/Asp-rich carboxy-terminal domain, 2	4014.9	P	1232.8	P	912	P	449.2	P
209365_s_at	0.399018	0.0240316	ECM1	extracellular matrix protein 1	1405.2	P	736.3	P	459.1	A	486.7	M
209382_at	2.0643	0.0458154	POLR3C	polymerase (RNA) III (DNA directed) polypeptide C (62kD)	627.3	P	1121.6	P	1717.8	P	1045.4	P
209440_at	0.48795	0.0304202	PRPS1	phosphoribosyl pyrophosphate synthetase 1	2701.3	P	1340.8	P	1596.1	P	1017.4	P
209510_at	2.47039	0.0428933	RNF139	ring finger protein 139	354.1	P	675.4	P	728.6	P	1220.3	P
209511_at	0.428489	0.0343433	POLR2F	polymerase (RNA) II (DNA directed) polypeptide F	2377.5	P	1252	P	719	P	1085.2	P
209523_at	3.94828	0.00831068	TAF2	TAF2 RNA polymerase II, TATA box binding protein (TBP)-associated factor, 150kDa	494.3	P	1615	P	2445.5	P	1794.4	P
209563_x_at	0.483397	0.00701473	CALM1	calmodulin 1 (phosphorylase kinase, delta)	5694.9	P	3021	P	2791.2	P	2446.5	P
209566_at	0.408606	0.0178219	INSIG2	insulin induced gene 2	809.5	P	299.6	P	415	P	277.7	P
209567_at	2.06281	0.0405208	RRS1	RRS1 ribosome biogenesis regulator homolog (S. cerevisiae)	337	A	644.7	P	545.1	A	895.7	P
209581_at	0.107681	0.00416291	HRASLS3	HRAS-like suppressor 3	573.3	P	137.5	A	33.1	A	14.6	A
209600_s_at	4.26298	0.0276659	ACOX1	acyl-Coenzyme A oxidase 1, palmitoyl	90.5	M	274.6	P	317.3	P	565.5	P
209604_s_at	0.247936	0.0408055	GATA3	GATA binding protein 3	779.1	P	191.9	P	98.7	A	288.9	P
209656_s_at	0.218423	0.00257891	TMEM47	transmembrane protein 47	1784	P	392.2	P	440.2	P	336.6	P
209675_s_at	2.4958	0.0477515	HNRPUL1	heterogeneous nuclear ribonucleoprotein U-like 1	341.4	A	854.1	P	1131.5	P	570.6	P
209687_at	0.0987829	0.0237248	CXCL12	chemokine (C-X-C motif) ligand 12 (stromal cell-derived factor 1)	1199.6	P	274.7	M	27.3	A	53.5	A
209744_x_at	2.09906	0.0385193	ITCH	itchy homolog E3 ubiquitin protein ligase (mouse)	458.3	P	712.8	P	1008.3	P	1164.9	P
209748_at	2.40055	0.0367474	SPAST	spastin	109.1	P	182.5	P	300	P	303.2	P
209788_s_at	0.23209	0.000518493	ARTS-1	type 1 tumor necrosis factor receptor shedding aminopeptidase regulator	316.4	P	98.6	P	108	A	13.7	A
209797_at	2.48431	0.0239264	TMEM4	transmembrane protein 4	217.7	A	407.9	P	555.8	P	658.8	P
209806_at	12.0175	0.0449264	HIST1H2BK	histone cluster 1, H2bk	526.3	P	2122	P	5065.9	P	11786.5	P
209829_at	0.119502	9.56701e-33	C6orf32	chromosome 6 open reading frame 32	497.9	P	59.8	A	29	A	89.7	A
209831_x_at	2.93098	0.00733467	DNASE2	deoxyribonuclease II, lysosomal	223.6	A	541.3	A	722.7	A	702.1	P
209859_at	0.3253	0.0257094	TRIM9	tripartite motif-containing 9	410.8	P	187.1	P	116.6	A	97.2	A
209910_at	0.434761	0.0357912	SLC25A16	solute carrier family 25 (mitochondrial carrier; Graves disease autoantigen), member 16	273.1	P	78.1	A	166.6	A	111.5	P
209921_at	2.20519	0.0084579	SLC7A11	solute carrier family 7, (cationic amino acid transporter, y+ system) member 11	408.4	P	785.9	P	905.6	P	1010.3	P
209991_x_at	2.26571	0.0171723	GABBR2	gamma-aminobutyric acid (GABA) B receptor, 2	104.5	A	289.6	P	207	A	213.7	A
210002_at	0.431365	0.022814	GATA6	GATA binding protein 6	243.8	P	112.6	A	57	A	145.9	A
210039_s_at	2.59816	0.0380359	PRKCQ	protein kinase C, theta	90.5	A	174.5	A	221.5	A	309.4	P
210088_x_at	0.434816	0.046655	MYL4	myosin, light chain 4, alkali; atrial, embryonic	703.9	P	235.4	P	434.1	P	248.7	P
210095_s_at	0.0279433	0.0139869	IGFBP3	insulin-like growth factor binding protein 3	12282	P	417.1	P	493.1	P	119.4	A
210101_x_at	3.63561	0.0115185	SH3GLB1	SH3-domain GRB2-like endophilin B1	720.2	P	2009.1	P	3234.7	P	2611.3	P
210142_x_at	2.57192	0.00403114	FLOT1	flotillin 1	685	P	1890.9	P	1835.2	P	1559.2	P
210220_at	0.332284	0.00664567	FZD2	frizzled homolog 2 (Drosophila)	1937.8	P	670.1	P	725.9	P	535.7	P
210271_at	0.448734	0.00284457	NEUROD2	neurogenic differentiation 2	404.1	P	185.5	A	192	P	166.5	A
210389_x_at	2.20459	0.0483399	TUBD1	tubulin, delta 1	243.9	P	599.2	P	370	P	643.9	P
210455_at	0.380822	0.0484262	C10orf28	chromosome 10 open reading frame 28	402.9	P	86.9	A	155.6	A	217.8	P
210561_s_at	0.35511	0.0209048	WSB1	WD repeat and SOCS box-containing 1	1800.1	P	833.8	P	489.3	P	594.6	P
210685_s_at	2.17243	0.0432213	UBE4B	ubiquitination factor E4B (UFD2 homolog, yeast)	188.1	M	291	P	438.3	P	496.6	P
210762_s_at	0.265284	0.00275332	DLC1	deleted in liver cancer 1	2169.5	P	542	P	526.5	A	658.1	P
210786_s_at	0.371483	0.000537735	FLI1	Friend leukemia virus integration 1	263	P	107.7	A	102.8	A	82.6	P
210807_s_at	3.4056	0.0413259	SLC16A7	solute carrier family 16, member 7 (monocarboxylic acid transporter 2)	82.1	A	267.4	P	383.9	P	187.5	A
210809_s_at	0.136297	0.0466713	POSTN	periostin, osteoblast specific factor	2182	P	516	P	69.3	A	306.9	P
210854_x_at	3.23402	0.0012959	SLC6A8	solute carrier family 6 (neurotransmitter transporter, creatine), member 8	203.4	A	675.5	P	604.3	P	693.6	P
210959_s_at	2.44964	0.0229376	SRD5A1	steroid-5-alpha-reductase, alpha polypeptide 1 (3-oxo-5 alpha-steroid delta 4-dehydrogenase alpha 1)	149.6	A	403.5	P	275	P	420.9	P
210971_s_at	5.98246	0.00323033	ARNTL	aryl hydrocarbon receptor nuclear translocator-like	34.2	A	188.3	P	212.8	P	212.7	P
211036_x_at	0.50697	0.0294439	ANAPC5	anaphase promoting complex subunit 5	4314	P	2625.6	P	2209.8	P	1725.8	P
211075_s_at	2.92589	0.0323193	CD47	CD47 molecule	835.2	P	3369.2	P	2206.4	P	1755.5	P
211097_s_at	2.10304	0.00929407	PBX2	pre-B-cell leukemia homeobox 2	96.4	A	187.4	P	189.6	A	231.2	P
211300_s_at	0.120139	0.000314253	TP53	tumor protein p53 (Li-Fraumeni syndrome)	451.7	P	21.5	A	33.1	A	108.2	A
211559_s_at	0.379372	0.0366296	CCNG2	cyclin G2	855.8	P	219	P	320.2	P	434.8	P
211724_x_at	2.32941	0.0106972	FLJ20323	hypothetical protein FLJ20323	348.1	P	823.3	P	684.8	P	924.5	P
211752_s_at	0.495355	0.0460652	NDUFS7	NADH dehydrogenase (ubiquinone) Fe-S protein 7, 20kDa (NADH-coenzyme Q reductase)	706.9	P	352	P	444.3	P	254.2	P
211809_x_at	7.23032	0.00706766	COL13A1	collagen, type XIII, alpha 1	34.3	A	234.8	A	222.9	A	286.3	P
211815_s_at	2.19855	0.0026515	GGA3	golgi associated, gamma adaptin ear containing, ARF binding protein 3	146.9	A	325.2	P	344.3	P	299.4	A
211953_s_at	0.402867	0.0398755	RANBP5	RAN binding protein 5	3802.5	P	1396.3	P	2116.1	P	1083.3	P
211984_at	0.306385	0.00490395	CALM1	calmodulin 1 (phosphorylase kinase, delta)	1653.8	P	515.8	P	573.6	P	430.7	P
211985_s_at	0.48589	0.0486106	CALM1	calmodulin 1 (phosphorylase kinase, delta)	721.7	P	427.9	P	380.5	P	243.6	P
212003_at	2.23939	0.0121998	C1orf144	chromosome 1 open reading frame 144	534	A	1023.2	P	1172.6	P	1391.7	P
212044_s_at	2.89867	0.0262166	RPL27A	Ribosomal protein L27a	105.6	A	307	P	218	M	393.3	P
212057_at	2.28491	0.00805737	KIAA0182	KIAA0182	274	P	685.5	P	654.5	P	538.2	P
212084_at	3.22174	0.0288558	TEX261	testis expressed 261	138	A	530.4	P	289.4	A	514	P
212094_at	0.137482	0.0392265	PEG10	paternally expressed 10	890.3	P	10.8	A	304	P	52.4	A
212120_at	3.60653	0.0439743	RHOQ	ras homolog gene family, member Q	402.4	P	803	P	1746.9	P	1803.9	P
212143_s_at	0.0833916	0.017269	IGFBP3	insulin-like growth factor binding protein 3	1859.1	P	135.6	A	299.5	A	30	A
212149_at	5.32166	0.0317215	KIAA0143	KIAA0143 protein	651	P	5632.6	P	2494.3	P	2266.3	P
212150_at	7.04562	0.0186795	KIAA0143	KIAA0143 protein	414.3	P	4054.7	P	3035.4	P	1666.9	P
212160_at	2.50894	0.0325213	XPOT	exportin, tRNA (nuclear export receptor for tRNAs)	997.3	P	3347.4	P	2229.1	P	1930	P
212174_at	0.407315	0.0255702	AK2	adenylate kinase 2	1811.7	P	900.3	P	771.2	P	542.3	P
212186_at	3.35829	0.036113	ACACA	acetyl-Coenzyme A carboxylase alpha	297.8	A	1327	P	616.7	A	1056.6	P
212190_at	3.33184	0.0476054	SERPINE2	serpin peptidase inhibitor, clade E (nexin, plasminogen activator inhibitor type 1), member 2	1359.2	P	5929.2	P	2559	P	5097.7	P
212230_at	7.27458	0.0204611	PPAP2B	phosphatidic acid phosphatase type 2B	140.7	P	1289.5	P	1233.3	P	547.8	P
212291_at	2.39345	0.041302	HIPK1	homeodomain interacting protein kinase 1	168	A	423	P	505.1	A	278.2	P
212334_at	0.443341	0.0195252	GNS	glucosamine (N-acetyl)-6-sulfatase (Sanfilippo disease IIID)	1943.8	P	901.1	P	1005.7	P	678.5	P
212342_at	2.51837	0.0167786	YIPF6	Yip1 domain family, member 6	99.8	A	200.5	P	302.7	P	250.8	P
212344_at	0.178477	0.000185673	SULF1	sulfatase 1	327.4	P	27.1	A	104.9	A	43.3	A
212351_at	2.17865	0.00583855	EIF2B5	eukaryotic translation initiation factor 2B, subunit 5 epsilon, 82kDa	211.4	P	407.8	P	492.7	P	481.2	P
212354_at	0.247961	0.0105187	SULF1	sulfatase 1	461.9	P	47.4	A	146	A	150.2	A
212357_at	0.487162	0.0271119	KIAA0280	KIAA0280	898.4	P	338.5	A	506.8	A	467.7	A
212366_at	0.432052	0.0107274	ZNF292	zinc finger protein 292	770.2	P	348.7	P	371.8	P	277.8	P
212372_at	0.386184	0.0177331	MYH10	myosin, heavy chain 10, non-muscle	5221	P	2468.6	P	2009.5	P	1570.7	P
212378_at	2.11061	0.0424739	GART	phosphoribosylglycinamide formyltransferase, phosphoribosylglycinamide synthetase, phosphoribosylaminoimidazole synthetase	712.7	P	1747.1	P	1684.5	P	1081.1	P
212392_s_at	2.23261	0.023733	PDE4DIP	phosphodiesterase 4D interacting protein (myomegalin) /// similar to phosphodiesterase 4D interacting protein isoform 2	166.8	A	422.5	P	407.9	A	286.8	P
212410_at	0.461789	0.00145378	EFHA1	EF-hand domain family, member A1	2431.7	P	1058.9	P	1143.1	P	1166.8	P
212432_at	0.401151	0.00468828	GRPEL1	GrpE-like 1, mitochondrial (E. coli)	2072.7	P	834.9	P	739.7	A	919.8	P
212434_at	0.426946	0.00797259	GRPEL1	GrpE-like 1, mitochondrial (E. coli)	1634.4	P	791	P	696.5	P	605.9	P
212479_s_at	3.46593	0.0217828	RMND5A	required for meiotic nuclear division 5 homolog A (S. cerevisiae)	136	A	334.3	P	627	P	452.8	P
212530_at	0.491924	0.0113969	NEK7	NIMA (never in mitosis gene a)-related kinase 7	3518.7	P	1739.8	P	1498.1	P	1954.9	P
212532_s_at	0.453819	0.0047343	LSM12	LSM12 homolog (S. cerevisiae)	2114.5	P	981.5	P	1035.9	P	861.4	P
212553_at	2.49132	0.00183397	KIAA0460	KIAA0460	311	A	821.9	P	783.4	P	719.1	P
212556_at	2.19525	0.00175822	SCRIB	scribbled homolog (Drosophila)	505.5	M	1127.2	P	1161.7	P	1040.2	P
212560_at	0.286414	0.00276777	C11orf32	chromosome 11 open reading frame 32	340.3	P	119.1	P	54.1	A	119.2	P
212589_at	0.422108	0.00931199	RRAS2	related RAS viral (r-ras) oncogene homolog 2	2176.3	P	788.3	P	911.2	P	1056.4	P
212594_at	0.416955	0.00843173	PDCD4	programmed cell death 4 (neoplastic transformation inhibitor)	259.9	P	122.1	A	127.4	P	75.6	A
212616_at	2.23196	0.00143932	CHD9	chromodomain helicase DNA binding protein 9	444.9	P	1038.4	P	1004.2	P	936.4	P
212638_s_at	2.22188	0.036405	WWP1	WW domain containing E3 ubiquitin protein ligase 1	489.6	P	786.8	P	1281.5	P	1195.2	P
212640_at	4.45197	0.0056232	PTPLB	protein tyrosine phosphatase-like (proline instead of catalytic arginine), member b	286.3	P	1222.3	P	1054.7	P	1546.8	P
212667_at	0.0984682	0.0295077	SPARC	secreted protein, acidic, cysteine-rich (osteonectin)	8706.7	P	1668.3	P	394.6	P	509.1	P
212685_s_at	0.337434	0.000318831	TBL2	transducin (beta)-like 2	1804.7	P	589.9	P	606.3	P	630.7	P
212774_at	0.267357	0.0267338	ZNF238	zinc finger protein 238	1631.9	P	265	P	554.3	P	489.6	P
212775_at	2.75711	0.0162384	OBSL1	obscurin-like 1	91.4	A	278.8	P	280.6	P	196.6	P
212813_at	0.180757	0.0372463	JAM3	junctional adhesion molecule 3	2072.4	P	458.3	P	162.5	A	503	P
212845_at	0.439059	0.0136306	SAMD4A	sterile alpha motif domain containing 4A	1797.1	P	690.3	P	728.2	P	948.6	P
212847_at	0.476159	0.0477104	FUBP1	Far upstream element (FUSE) binding protein 1	460.7	P	207.1	P	291.7	P	159.3	P
212882_at	0.46455	0.0170106	KLHL18	kelch-like 18 (Drosophila)	926.2	P	455.8	P	348.1	P	486.9	P
212930_at	0.23052	0.0437687	ATP2B1	ATPase, Ca++ transporting, plasma membrane 1	895.8	P	310.4	P	88.2	A	220.9	P
212954_at	4.32107	0.0326388	DYRK4	dual-specificity tyrosine-(Y)-phosphorylation regulated kinase 4	89.7	A	421.7	P	229.8	A	511.3	P
213011_s_at	0.406259	0.00815198	TPI1	triosephosphate isomerase 1	11494.4	P	4642.6	P	4019	P	5347.5	P
213090_s_at	2.57173	0.0067929	TAF4	TAF4 RNA polymerase II, TATA box binding protein (TBP)-associated factor, 135kDa	192.4	P	572.4	P	442.8	P	469.2	P
213094_at	0.107018	0.00285478	GPR126	G protein-coupled receptor 126	627	P	11.4	A	57.6	A	132.3	P
213103_at	0.424667	0.00890199	STARD13	START domain containing 13	528.1	P	192.3	A	225.2	P	255.3	P
213256_at	0.107584	0.00247137	39144	membrane-associated ring finger (C3HC4) 3	1042.6	P	102.5	A	141	A	93	A
213349_at	3.79122	0.0128359	TMCC1	transmembrane and coiled-coil domain family 1	92.6	A	274.9	P	331.6	P	446.7	P
213358_at	0.350226	0.0236092	KIAA0802	KIAA0802	1284.6	P	569	P	461	P	319.7	P
213410_at	0.502179	0.0454653	C10orf137	chromosome 10 open reading frame 137	749.6	P	283	P	487.8	P	358.5	P
213421_x_at	0.336872	0.0343447	PRSS3	protease, serine, 3 (mesotrypsin)	301.4	P	22.2	A	172.9	A	109.5	A
213562_s_at	3.38942	0.00551193	SQLE	squalene epoxidase	219.3	A	826.2	P	616.8	P	786.9	P
213577_at	3.84908	0.00101332	SQLE	squalene epoxidase	136.5	A	542.8	P	551.8	P	481.6	P
213590_at	0.30033	0	SLC16A5	solute carrier family 16, member 5 (monocarboxylic acid transporter 6)	212.1	P	68.5	A	76.4	A	46.2	A
213635_s_at	2.12146	0.0454635	SAFB	Scaffold attachment factor B	109.5	A	200.2	P	310.7	A	186	P
213671_s_at	2.23462	0.00497542	MARS	methionyl-tRNA synthetase	937.4	P	2294.8	P	1886.3	P	2103.1	P
213694_at	0.367146	0.0310338	RSBN1	round spermatid basic protein 1	938.5	P	267.3	P	482.3	P	284.1	P
213712_at	0.182791	0.04608	ELOVL2	elongation of very long chain fatty acids (FEN1/Elo2, SUR4/Elo3, yeast)-like 2	507.5	P	242.7	A	18.2	A	17.4	A
213766_x_at	0.418263	0.02975	GNA11	Guanine nucleotide binding protein (G protein), alpha 11 (Gq class)	2353.7	P	800.1	P	1315	P	838.3	P
213795_s_at	0.472211	0.0189049	PTPRA	protein tyrosine phosphatase, receptor type, A	478.6	P	181.7	A	258.1	P	238.2	P
213843_x_at	2.81543	0.00756262	SLC6A8	solute carrier family 6 (neurotransmitter transporter, creatine), member 8	156.4	A	373	P	438.9	P	509.1	P
213852_at	0.455829	0.0288824	RBM8A	RNA binding motif protein 8A	1336.1	P	755.1	P	606.5	P	465.5	P
213872_at	2.57009	0.0227135	C6orf62	Chromosome 6 open reading frame 62	2425.1	P	4621.9	P	7318.8	P	6757.5	P
214020_x_at	2.61404	0.0333944	ITGB5	Integrin, beta 5	189.4	M	534.7	P	341.9	P	608.7	P
214027_x_at	0.0922306	0	DES	desmin /// family with sequence similarity 48, member A	332.5	P	36.2	A	22.7	A	33.1	A
214110_s_at	0.398726	0.00173849	LOC654342	Similar to lymphocyte-specific protein 1	1177	P	477.5	A	435.2	A	495.2	P
214129_at	2.13903	0.0240391	LOC727942	similar to phosphodiesterase 4D interacting protein isoform 2	346.7	A	717.9	P	904.7	P	602.2	P
214247_s_at	2.63276	0.0464818	DKK3	dickkopf homolog 3 (Xenopus laevis)	1441.4	P	5360.5	P	3372.4	P	2651.7	P
214314_s_at	2.53738	0.024051	EIF5B	eukaryotic translation initiation factor 5B	108.8	P	302.9	P	203.4	P	321.9	P
214356_s_at	2.32464	0.00639375	KIAA0368	KIAA0368	590.8	P	1564.3	P	1275.3	P	1280.6	P
214375_at	0.38815	0.000115373	PPFIBP1	PTPRF interacting protein, binding protein 1 (liprin beta 1) /// similar to Liprin-beta 1 (Protein tyrosine phosphatase receptor type f polypeptide-interacting protein binding protein 1) (PTPRF-interacting protein binding protein 1) (hSGT2) /// similar to PTPRF interacting protein binding protein 1 isoform 1	210.4	P	57	A	85.6	P	102.4	P
214581_x_at	6.20507	0.0281275	TNFRSF21	tumor necrosis factor receptor superfamily, member 21	42.1	A	195	P	339.2	P	249.5	P
214670_at	2.13829	0.00776538	ZKSCAN1	zinc finger with KRAB and SCAN domains 1	185.6	M	421.7	P	345.6	P	423.3	P
214688_at	0.241353	0	TLE4	transducin-like enhancer of split 4 (E(sp1) homolog, Drosophila)	263.1	P	80.8	P	82.9	A	26.8	A
214718_at	2.81749	0.0268257	GATAD1	GATA zinc finger domain containing 1	175.7	P	393.1	P	671.3	P	420.7	P
214744_s_at	0.499001	0.0369195	LOC646949	Similar to ribosomal protein L23	333.8	P	123.3	A	190.7	A	185.7	A
214880_x_at	0.302237	0.0324429	CALD1	caldesmon 1	1108.4	P	255.3	P	502.6	P	247.1	P
214913_at	2.82392	0.003994	ADAMTS3	ADAM metallopeptidase with thrombospondin type 1 motif, 3	90.3	P	228.2	P	257	P	279.8	P
214989_x_at	3.06653	0.0200054	---	CDNA FLJ11875 fis, clone HEMBA1007078	150.3	P	380.7	P	387	P	615	P
215000_s_at	0.430499	0.0363851	FEZ2	fasciculation and elongation protein zeta 2 (zygin II)	3557.5	P	1121.7	P	1447.6	P	2025.2	P
215073_s_at	0.191629	0.0067625	NR2F2	nuclear receptor subfamily 2, group F, member 2	950.1	P	138.5	P	185.1	P	222.6	P
215111_s_at	9.29595	0.00948034	TSC22D1	TSC22 domain family, member 1	327.2	P	4211.4	P	2005.3	P	2908.2	P
215171_s_at	2.38288	0.00953547	TIMM17A	translocase of inner mitochondrial membrane 17 homolog A (yeast)	823.5	P	1733.3	P	2296.6	P	1857	P
215388_s_at	0.0683959	0	CFH	complement factor H /// complement factor H-related 1	817.3	P	83.4	A	42	A	42.3	A
215404_x_at	2.42568	0.0051485	FGFR1	fibroblast growth factor receptor 1 (fms-related tyrosine kinase 2, Pfeiffer syndrome)	151.6	P	364.7	P	328.8	P	409.7	P
215446_s_at	0.163541	0.0484359	LOX	lysyl oxidase	3279.1	P	1010.7	P	205.8	P	392.3	P
215460_x_at	0.333578	0.00334719	BRD1	bromodomain containing 1	1089.4	P	399	P	370.3	P	320.9	P
215479_at	2.4264	0.0243759	---	CDNA FLJ20780 fis, clone COL04256	113.9	A	214.2	A	345.4	P	269.5	P
215533_s_at	3.27261	0.015018	UBE4B	ubiquitination factor E4B (UFD2 homolog, yeast)	150.4	A	366.1	P	596.5	P	514	P
215566_x_at	2.06577	0.0300074	LYPLA2	lysophospholipase II	334	P	541.5	P	836.3	P	692.1	P
215604_x_at	2.14314	0.0116231	---	CDNA FLJ13721 fis, clone PLACE2000450	166.5	P	391.1	A	378.3	A	301.1	A
215719_x_at	5.64148	0.0351443	FAS	Fas (TNF receptor superfamily, member 6)	119.1	P	657.7	P	343.1	P	1014.9	P
215747_s_at	2.29286	0.000715069	RCC1	regulator of chromosome condensation 1	243.8	P	554.2	P	582.6	P	540.2	P
215780_s_at	2.15147	0.0117305	hCG_1644608 /// LOC389168 /// SET	SET translocation (myeloid leukemia-associated) /// similar to Protein SET (Phosphatase 2A inhibitor I2PP2A) (I-2PP2A) (Template-activating factor I) (TAF-I) (HLA-DR-associated protein II) (PHAPII) (Inhibitor of granzyme A-activated DNase) (IGAAD) /// hCG1644608	858.7	P	1689	P	2165.5	P	1687.9	P
216187_x_at	2.3543	0.0376855	---	Alu repeat (LNX1) mRNA sequence	648.6	P	1340.2	P	2051.4	P	1189.4	P
216199_s_at	3.11427	0.031814	MAP3K4	mitogen-activated protein kinase kinase kinase 4	316.2	A	657.9	P	1313.6	P	982.7	P
216338_s_at	2.02318	0.00807891	YIPF3	Yip1 domain family, member 3	182.6	A	325	A	400.2	A	383.1	P
216383_at	2.8631	0.0161177	RPL18A	ribosomal protein L18a /// similar to ribosomal protein L18a /// hCG2040224 /// similar to ribosomal protein L18a; 60S ribosomal protein L18a	196	P	691.5	P	436.4	P	555.6	P
216598_s_at	0.208486	0.0314325	CCL2	chemokine (C-C motif) ligand 2	708.6	P	258.2	M	42.5	A	142.5	A
216607_s_at	4.58578	0.012868	CYP51A1	cytochrome P450, family 51, subfamily A, polypeptide 1	510.2	P	2430.3	P	1645	P	2943.7	P
216685_s_at	2.79196	0.0353562	MTAP	methylthioadenosine phosphorylase	100.3	A	260.6	P	197.5	A	382	P
216733_s_at	0.206368	6.94587e-33	GATM	glycine amidinotransferase (L-arginine:glycine amidinotransferase)	256.5	P	61.4	A	35.2	A	62.2	A
216863_s_at	2.15066	0.0438996	MORC2	MORC family CW-type zinc finger 2	220.8	P	567.4	P	519.8	P	337.4	P
216971_s_at	5.26688	0.0141511	PLEC1	plectin 1, intermediate filament binding protein 500kDa	122.9	A	911.5	P	550.4	P	480	P
217010_s_at	0.426565	0.0218597	CDC25C	cell division cycle 25 homolog C (S. pombe)	458	P	248.3	P	162.2	A	175.6	P
217356_s_at	0.408189	0.0299813	PGK1	phosphoglycerate kinase 1	13684.6	P	4017.1	P	5710.4	P	7030.2	P
217466_x_at	5.5923	0.0191534	RPS2	ribosomal protein S2 /// hypothetical gene supported by AB082925; BC019021; NM_002952 /// similar to ribosomal protein S2 /// hypothetical LOC645173 /// hypothetical protein LOC650055	1167.2	P	4008.7	P	8953.7	P	6619.6	P
217502_at	0.225184	0.0320783	IFIT2	interferon-induced protein with tetratricopeptide repeats 2	694.1	P	163.4	A	52	A	253.5	A
217640_x_at	2.07661	0.0451904	C18orf24	chromosome 18 open reading frame 24	137.5	P	209.4	P	289.6	P	357.6	P
217678_at	2.42266	0.0384951	SLC7A11	solute carrier family 7, (cationic amino acid transporter, y+ system) member 11	132.1	P	294.9	P	237	P	428.2	P
217717_s_at	2.23883	0.000607635	YWHAB	tyrosine 3-monooxygenase/tryptophan 5-monooxygenase activation protein, beta polypeptide	981.3	P	2133.1	P	2281.1	P	2176.7	P
217745_s_at	2.93949	0.00624761	NAT13	N-acetyltransferase 13	2091.8	P	7213.6	P	5462.2	P	5770.7	P
217777_s_at	0.477711	0.0282646	PTPLAD1	protein tyrosine phosphatase-like A domain containing 1 /// similar to butyrate-induced transcript 1	3082.2	P	1492.7	P	1141.2	P	1783.3	P
217790_s_at	0.375461	0.0172037	SSR3	signal sequence receptor, gamma (translocon-associated protein gamma)	578.4	P	213	M	169.8	A	268.7	P
217791_s_at	0.441784	0.0279597	ALDH18A1	aldehyde dehydrogenase 18 family, member A1	2477	P	1237.9	P	1238.4	P	806.6	P
217810_x_at	0.453616	0.0349023	LARS	leucyl-tRNA synthetase	1766.4	P	1068.1	P	662.6	P	673.1	P
217853_at	0.349823	0.0346273	TNS3	tensin 3	1859.8	P	860.2	P	421.9	P	669.7	P
217890_s_at	0.449361	0.0270459	PARVA	parvin, alpha	1123.3	P	424.5	P	438.5	A	651.3	P
217894_at	2.05212	0.0076458	KCTD3	potassium channel tetramerisation domain containing 3	190.6	P	441.7	P	364.1	P	367.6	P
217900_at	0.465229	0.0327837	IARS2	isoleucyl-tRNA synthetase 2, mitochondrial	3788.6	P	2265.5	P	1648	P	1374.2	P
217912_at	3.22419	0.042389	DUS1L	dihydrouridine synthase 1-like (S. cerevisiae)	169.8	A	323	A	661	M	658.4	P
217941_s_at	0.46877	0.021837	ERBB2IP	erbb2 interacting protein	2006.6	P	806	P	848.4	P	1167.5	P
217975_at	0.426667	0.03585	WBP5	WW domain binding protein 5	5031.4	P	2909.7	P	1647.6	P	1882.9	P
217992_s_at	2.11767	0.00627902	EFHD2	EF-hand domain family, member D2	470.8	P	1033.8	P	1073.3	P	883.9	P
218025_s_at	0.462767	0.00472044	PECI	peroxisomal D3,D2-enoyl-CoA isomerase	2650	P	1359.9	P	1168.6	P	1150.5	P
218032_at	2.18111	0.0361563	SNN	stannin	273.5	P	434.3	P	671.5	P	683.8	P
218066_at	3.18502	0.0135421	SLC12A7	solute carrier family 12 (potassium/chloride transporters), member 7	244.3	A	742.8	P	615.2	M	976.3	P
218098_at	2.11486	0.0177761	ARFGEF2	ADP-ribosylation factor guanine nucleotide-exchange factor 2 (brefeldin A-inhibited)	406.3	P	1024.2	P	727.4	P	826.2	P
218103_at	2.2625	0.0421762	FTSJ3	FtsJ homolog 3 (E. coli)	513.9	P	813.3	P	1275.6	P	1399.2	P
218109_s_at	3.50682	0.0336853	MFSD1	major facilitator superfamily domain containing 1	622.9	P	1902.8	P	3178.8	P	1471.6	P
218115_at	0.42749	0.035091	ASF1B	ASF1 anti-silencing function 1 homolog B (S. cerevisiae)	2911.1	P	1527.5	P	1333.6	P	872.3	P
218117_at	0.482061	0.0375937	RBX1	ring-box 1	5007.8	P	3166.5	P	2142.1	P	1933.6	P
218135_at	2.49417	0.0450016	ERGIC2	ERGIC and golgi 2	305.9	P	1002.7	P	516.5	M	769.7	P
218181_s_at	0.451185	0.0332025	MAP4K4	mitogen-activated protein kinase kinase kinase kinase 4	937.9	P	393.9	P	550	P	325.6	P
218221_at	2.31289	0.00431887	ARNT	aryl hydrocarbon receptor nuclear translocator	89.7	A	221.9	P	211.7	P	188.8	P
218244_at	3.45783	0.0161952	NOL8	nucleolar protein 8	283.8	P	709	P	1200.9	P	1034.1	P
218252_at	0.450414	0.0196506	CKAP2	cytoskeleton associated protein 2	3222	P	1597.7	P	1618.1	P	1137.9	P
218271_s_at	0.492445	0.00379306	PARL	presenilin associated, rhomboid-like	2503.9	P	1203.3	P	1156.4	P	1339.4	P
218291_at	2.09364	0.0205782	MAPBPIP	mitogen-activated protein-binding protein-interacting protein	347.8	P	665.4	P	887.8	P	631.3	P
218297_at	4.71712	0.0112067	C10orf97	chromosome 10 open reading frame 97	95.8	P	395.6	P	358.9	P	601.2	P
218302_at	0.408776	0.0305706	PSENEN	presenilin enhancer 2 homolog (C. elegans)	928.3	P	463.8	P	268.4	A	406.2	P
218305_at	2.97845	0.00383798	IPO4	importin 4	249	P	804.3	P	774.4	P	646.2	P
218355_at	0.47542	0.0220178	KIF4A	kinesin family member 4A	1835.5	P	768.8	P	767.2	P	1081.9	P
218358_at	2.13696	0.0282005	CRELD2	cysteine-rich with EGF-like domains 2	861.1	P	2159.9	P	1413.5	P	1947	P
218380_at	0.279967	0.0431698	NLRP1	NLR family, pyrin domain containing 1	1200.5	P	222.6	A	550.6	A	235.1	A
218381_s_at	2.87165	0.00557768	U2AF2	U2 small nuclear RNA auxiliary factor 2	565.1	P	1846.3	P	1406	P	1616	P
218383_at	2.35312	0.0403653	C14orf94	chromosome 14 open reading frame 94	313.3	A	509.1	P	836.4	P	866.2	P
218440_at	2.95121	0.015033	MCCC1	methylcrotonoyl-Coenzyme A carboxylase 1 (alpha)	151	P	517	P	337.5	P	482.4	P
218477_at	6.37536	0.047891	TMEM14A	transmembrane protein 14A	540.9	P	6159.4	P	1666.7	P	2519.2	P
218512_at	2.30463	0.0417658	WDR12	WD repeat domain 12	988.2	P	1644	P	2963.8	P	2224.5	P
218519_at	3.64103	0.0234535	SLC35A5	solute carrier family 35, member A5	236.6	P	1019.4	P	561.9	P	1003.1	P
218534_s_at	2.60647	0.00543434	AGGF1	angiogenic factor with G patch and FHA domains 1	265.8	P	651.6	P	793	P	633.8	P
218553_s_at	2.08917	0.00793809	KCTD15	potassium channel tetramerisation domain containing 15	168.6	A	318.2	P	341.1	A	397.4	P
218554_s_at	2.15646	0.00252563	ASH1L	ash1 (absent, small, or homeotic)-like (Drosophila)	142.1	A	314	P	283.6	A	321.7	P
218571_s_at	2.0493	0.0385748	CHMP4A	chromatin modifying protein 4A	288.7	A	515.6	P	492	P	767.3	P
218572_at	2.6563	0.0137773	CHMP4A	chromatin modifying protein 4A	176.9	A	557	P	375.9	A	476.8	P
218616_at	0.388445	0.0216787	INTS12	integrator complex subunit 12	1400.8	P	536.8	P	413.4	P	682.2	P
218642_s_at	0.270883	0.0119012	CHCHD7	coiled-coil-helix-coiled-coil-helix domain containing 7	872.7	M	195	A	204.9	A	309.3	P
218678_at	0.0438749	0.00112228	NES	nestin	2415.2	P	71.8	A	106.5	A	139.6	A
218695_at	5.49222	0.0099851	EXOSC4	exosome component 4	72.8	A	358	A	327.7	A	513.8	P
218706_s_at	0.191804	0.0408276	GRAMD3	GRAM domain containing 3	792.3	P	102.5	A	59.8	A	293.6	P
218709_s_at	0.439702	0.0100771	IFT52	intraflagellar transport 52 homolog (Chlamydomonas)	1738.3	P	679.7	P	718.7	P	894.6	P
218769_s_at	0.405565	0.0153346	ANKRA2	ankyrin repeat, family A (RFXANK-like), 2	542.7	P	179.8	P	213.3	P	267.2	P
218777_at	0.464385	0.00344109	REEP4	receptor accessory protein 4	926.1	P	468.5	P	418.8	A	402.9	P
218786_at	2.32781	0.0188025	NT5DC3	5'-nucleotidase domain containing 3	150.9	A	284.1	A	424.1	P	345.6	P
218795_at	3.87083	0.0233686	ACP6	acid phosphatase 6, lysophosphatidic	144	A	365.7	A	736	P	570.5	M
218853_s_at	0.463345	0.0332041	MOSPD1	motile sperm domain containing 1	1276.3	P	485.9	P	776	P	512.2	P
218882_s_at	2.71048	0.0215223	WDR3	WD repeat domain 3	335.5	P	756.3	P	782.8	P	1189	P
218909_at	0.482565	0.0459673	RPS6KC1	ribosomal protein S6 kinase, 52kDa, polypeptide 1	871.8	P	541.5	P	302.9	P	417.7	P
218924_s_at	5.21172	0.0228193	CTBS	chitobiase, di-N-acetyl-	89.9	M	355.9	P	700.4	P	349.3	P
218959_at	3.91101	0.0340138	HOXC10	homeobox C10	176.8	P	1032	P	445.1	P	597.3	P
218993_at	0.372228	0.00351485	RNMTL1	RNA methyltransferase like 1	855.3	P	318.1	A	286.1	A	350.9	M
219000_s_at	2.67293	0.014269	DCC1	defective in sister chromatid cohesion homolog 1 (S. cerevisiae)	282.1	P	938.5	P	674.3	P	649.3	P
219106_s_at	0.19787	0	KBTBD10	kelch repeat and BTB (POZ) domain containing 10	225.4	P	31.6	A	62	A	40.2	A
219147_s_at	0.501049	0.0148294	C9orf95	chromosome 9 open reading frame 95	492.7	P	287.1	P	213.6	P	239.9	P
219155_at	2.43963	0.00960516	PITPNC1	phosphatidylinositol transfer protein, cytoplasmic 1	191.6	P	423.3	P	552.2	P	426.8	P
219166_at	3.52563	0.0456329	C14orf104	chromosome 14 open reading frame 104	102.1	P	213.1	P	335.6	P	531.2	P
219204_s_at	0.325759	0.0180493	SRR	serine racemase	708.5	P	172.4	P	224	M	296	P
219282_s_at	0.351217	0.0231054	TRPV2	transient receptor potential cation channel, subfamily V, member 2	356	P	169.4	P	103.3	P	102.4	P
219288_at	0.17632	0.0450238	C3orf14	chromosome 3 open reading frame 14	770	P	301.3	P	77.6	A	28.4	A
219320_at	3.09664	0.011967	MYOHD1	myosin head domain containing 1	119	A	314.7	P	327.3	A	463.5	P
219330_at	2.4961	0.00466261	VANGL1	vang-like 1 (van gogh, Drosophila)	136.6	P	314.5	P	324.1	P	384.3	P
219375_at	4.40248	0.0135505	CEPT1	choline/ethanolamine phosphotransferase 1	83.4	A	350.7	P	280.1	P	470.7	P
219388_at	0.403986	0.0119026	GRHL2	grainyhead-like 2 (Drosophila)	297.7	A	93.1	A	129.6	P	138.1	P
219400_at	0.50405	0.0420973	CNTNAP1	contactin associated protein 1	761.3	P	504.5	P	311	A	335.7	A
219506_at	0.351719	0.0254037	C1orf54	chromosome 1 open reading frame 54	250.2	P	34.7	A	146.9	A	82.4	A
219654_at	2.94603	0.0258884	PTPLA	protein tyrosine phosphatase-like (proline instead of catalytic arginine), member A	178.5	P	620.2	P	595.1	P	362.3	P
219677_at	2.02516	0.00576065	SPSB1	splA/ryanodine receptor domain and SOCS box containing 1	181.5	P	329.3	P	385.8	P	387.6	P
219732_at	2.83421	0.0126684	RP11-35N6.1	plasticity related gene 3	76.2	A	185.6	P	250.4	A	211.9	P
219767_s_at	0.386291	0.0173262	CRYZL1	crystallin, zeta (quinone reductase)-like 1	1043.6	P	401.3	P	492.8	P	315.3	P
219833_s_at	2.82519	0.0133851	EFHC1	EF-hand domain (C-terminal) containing 1	212.8	P	583.3	P	485.7	P	734.6	P
219880_at	2.77237	0.00809794	---	---	150.1	A	483.8	P	352.3	P	412.3	P
219992_at	0.315269	0.0161368	TAC3	tachykinin 3 (neuromedin K, neurokinin beta)	1524.2	P	629.2	A	433	A	379.4	A
220014_at	0.282505	0.0408278	PRR16	proline rich 16	553.5	P	110	P	107	A	252.1	P
220036_s_at	0.411152	0.0340192	LMBR1L	limb region 1 homolog (mouse)-like	492.6	P	237.7	A	230.7	A	139.2	A
220089_at	3.56667	0.0169338	L2HGDH	L-2-hydroxyglutarate dehydrogenase	74	A	209	A	323.2	A	259.6	P
220092_s_at	0.390109	0.0426561	ANTXR1	anthrax toxin receptor 1	546.6	P	139.4	A	212.7	P	287.6	P
220174_at	2.61614	0.014479	LRRC8E	leucine rich repeat containing 8 family, member E	81.8	A	181.5	P	211.3	M	249.2	P
220255_at	2.73343	0.00784029	FANCE	Fanconi anemia, complementation group E	133.3	P	330.3	P	431.7	P	331.1	P
220327_at	0.27798	0.00148975	VGLL3	vestigial like 3 (Drosophila)	385.4	P	117.5	P	112.9	A	91	A
220454_s_at	2.8726	0.0159443	SEMA6A	sema domain, transmembrane domain (TM), and cytoplasmic domain, (semaphorin) 6A	73	A	235.9	P	173.2	A	220	A
220525_s_at	2.16747	0.00895275	AUP1	ancient ubiquitous protein 1	766.5	P	1813.9	P	1739.7	P	1430.5	P
220549_at	0.230096	0	RAD54B	RAD54 homolog B (S. cerevisiae)	239.9	P	67.9	A	64.4	A	33.3	A
220703_at	0.436909	0.000541865	C10orf110	chromosome 10 open reading frame 110	225.6	P	86.5	A	106.5	P	102.7	A
220826_at	2.29702	0.0339643	C21orf77	chromosome 21 open reading frame 77	97.3	A	166.4	A	276.7	P	227.4	P
221006_s_at	4.33852	0.00721877	SNX27	sorting nexin family member 27	141.5	A	649.9	P	716.8	M	475	P
221016_s_at	0.371334	0.0030757	TCF7L1	transcription factor 7-like 1 (T-cell specific, HMG-box)	949.1	P	317	A	357.3	A	383	M
221208_s_at	0.441853	0.0364578	C11orf61	chromosome 11 open reading frame 61	908.9	P	361.4	P	536.6	P	306.8	P
221211_s_at	0.106995	0.0301161	C21orf7	chromosome 21 open reading frame 7	3730.7	P	151.6	A	641.4	P	404.5	P
221306_at	3.37648	0.0209664	GPR27	G protein-coupled receptor 27	118.2	A	287.5	P	526.2	P	383.6	P
221311_x_at	2.08421	0.00468646	LYRM2	LYR motif containing 2	229.2	P	525.7	P	462	P	445.4	P
221326_s_at	2.1763	0.0186586	TUBD1	tubulin, delta 1	205.9	A	427.7	P	376.1	P	540.5	P
221435_x_at	0.287832	0.00198575	HYI	hydroxypyruvate isomerase homolog (E. coli)	739.9	P	226.2	A	190	A	222.7	M
221471_at	2.7347	0.0462453	SERINC3	serine incorporator 3	718.8	P	2398	P	1227.6	P	2271.5	P
221476_s_at	0.398343	0.0165078	RPL15	ribosomal protein L15	11531.6	P	5349	P	4857.9	P	3573.7	P
221478_at	0.252044	0.017939	BNIP3L	BCL2/adenovirus E1B 19kDa interacting protein 3-like	5307.4	P	1791.1	P	921	P	1301	P
221479_s_at	0.283848	0.0253518	BNIP3L	BCL2/adenovirus E1B 19kDa interacting protein 3-like	8729.2	P	2908.8	P	1559.4	P	2965.1	P
221484_at	2.10049	0.042201	B4GALT5	UDP-Gal:betaGlcNAc beta 1,4- galactosyltransferase, polypeptide 5	484.3	P	853	P	852.2	P	1346.6	P
221497_x_at	0.319325	0.0466805	EGLN1	egl nine homolog 1 (C. elegans)	1001.8	P	481.2	P	187.6	P	290.9	P
221528_s_at	13.2507	0.0453207	ELMO2	engulfment and cell motility 2	24.2	A	272.8	A	210	A	479.2	P
221599_at	0.421984	0.0195637	C11orf67	chromosome 11 open reading frame 67	764.8	P	374.7	P	344.5	M	249	P
221669_s_at	0.406781	0.0431401	ACAD8	acyl-Coenzyme A dehydrogenase family, member 8	620.4	P	162.8	A	306.2	A	288.1	P
221675_s_at	3.6334	0.021582	CHPT1	choline phosphotransferase 1	288.6	M	1461	P	891.8	P	793	P
221702_s_at	2.66139	0.039939	TM2D3	TM2 domain containing 3	738.9	P	1819	P	2697.5	P	1383	P
221750_at	2.06811	0.00829909	HMGCS1	3-hydroxy-3-methylglutaryl-Coenzyme A synthase 1 (soluble)	374.9	P	797.2	P	849.1	P	679.7	P
221752_at	0.46877	0.0113346	SSH1	Slingshot homolog 1 (Drosophila)	1400.9	P	713.5	P	553.8	P	702.8	P
221760_at	5.96222	5.42385e-05	MAN1A1	Mannosidase, alpha, class 1A, member 1	79.4	A	479.9	P	477.6	P	462.7	P
221782_at	5.86537	0.0405395	DNAJC10	DnaJ (Hsp40) homolog, subfamily C, member 10	77	P	360.4	P	268.9	P	725.6	P
221819_at	0.429871	0.0393663	RAB35	RAB35, member RAS oncogene family	1502	P	443.1	P	805.4	P	688.5	P
221858_at	0.389821	0.0330232	TBC1D12	TBC1 domain family, member 12	590.1	P	182.3	M	319.6	P	188.2	P
221922_at	2.30695	0.0320668	GPSM2	G-protein signalling modulator 2 (AGS3-like, C. elegans)	346.2	P	1046.5	P	642.9	P	706.6	P
222011_s_at	2.61204	0.0449253	TCP1	t-complex 1	191.6	P	593	P	321.5	P	586.9	P
222027_at	0.453057	0.0456121	NUCKS1	Nuclear casein kinase and cyclin-dependent kinase substrate 1	454.1	A	258.8	P	218	A	140.4	A
222064_s_at	0.40993	0.00288388	AARSD1	alanyl-tRNA synthetase domain containing 1	870.8	A	370.9	P	323.6	A	376.4	P
222209_s_at	3.00117	0.00336754	TMEM135	transmembrane protein 135	113.5	A	381.1	P	306	P	334.8	P
222227_at	0.040268	0	ZNF236	Zinc finger protein 236	1039.7	P	18.4	A	77.4	A	29.8	A
222366_at	2.96943	0.00657081	---	Transcribed locus	79.6	A	207	P	239	P	263.1	P
32541_at	0.362343	0.0351501	PPP3CC	protein phosphatase 3 (formerly 2B), catalytic subunit, gamma isoform	412.5	P	161.7	P	195.2	A	91.5	M
34408_at	0.502206	0.0166368	RTN2	reticulon 2	332.4	P	145.2	P	197.2	P	158.4	P
34697_at	3.3088	0.0161763	LRP6	low density lipoprotein receptor-related protein 6	78.8	A	286.1	P	201.7	A	294.4	P
35265_at	2.00743	0.00484379	FXR2	fragile X mental retardation, autosomal homolog 2	184	P	355	P	405.7	P	347.4	P
35436_at	2.59333	0.00575546	GOLGA2	golgi autoantigen, golgin subfamily a, 2	160.9	A	408.7	P	473.7	P	369.4	P
36711_at	0.306131	0.0462514	MAFF	v-maf musculoaponeurotic fibrosarcoma oncogene homolog F (avian)	2974	P	595.6	P	669.6	P	1466.1	P
36936_at	4.14763	0.0243388	TSTA3	tissue specific transplantation antigen P35B	266.2	P	1296.5	P	681.9	P	1333.9	P
37384_at	0.483953	0.0296218	PPM1F	protein phosphatase 1F (PP2C domain containing)	497.5	P	306.2	P	215.9	A	200.2	P
37652_at	2.33806	0.0134473	CABIN1	calcineurin binding protein 1	148.1	A	332.3	P	412.1	P	294.4	P
40020_at	2.14444	0.00904737	CELSR3	cadherin, EGF LAG seven-pass G-type receptor 3 (flamingo homolog, Drosophila)	111	A	213.1	P	228.9	A	272.1	P
43511_s_at	0.318307	0.0225963	---	MRNA; cDNA DKFZp762M127 (from clone DKFZp762M127)	665.5	P	144.2	A	258.6	A	232.7	A
44783_s_at	0.467975	0.0304841	HEY1	hairy/enhancer-of-split related with YRPW motif 1	779.6	P	468.8	P	295.1	P	330.6	P
45828_at	2.18682	0.010692	FLJ10241	hypothetical protein FLJ10241	564.9	P	1044.9	P	1348.4	P	1312.7	P
47550_at	0.261491	0.0416046	LZTS1	leucine zipper, putative tumor suppressor 1	529.4	P	70.4	A	240.8	P	104.1	A
47560_at	5.75342	0.000130357	LPHN1	latrophilin 1	70.7	A	419.9	P	400.3	P	400.1	P
52005_at	2.84262	0.0120825	WIZ	widely interspaced zinc finger motifs	202.7	A	673.5	P	597.8	A	457.3	A
52651_at	6.07704	0.0286759	COL8A2	collagen, type VIII, alpha 2	45	A	214.2	P	370.5	P	235.7	A
58696_at	2.64002	0.00571684	EXOSC4	exosome component 4	241.4	A	571.3	P	610.4	A	730.2	P
